# Supplementary material for: Non-Random Distribution of Boreus hyemalis Among Bryophyte Hosts: Evidence from Field and Laboratory Tests
Source: Insects. 2024 Nov 8;15(11):878. doi: 10.3390/insects15110878 (PMC11595109; doi:10.3390/insects15110878)
Supplement: Supplementary file 1 [file insects-15-00878-s001.zip]

Archive with 1 entries (1 files):
- insects-3216274-supplementary.xlsx
