# Supplementary material for: Non-Random Distribution of Boreus hyemalis Among Bryophyte Hosts: Evidence from Field and Laboratory Tests
Source: Insects. 2024 Nov 8;15(11):878. doi: 10.3390/insects15110878 (PMC11595109; doi:10.3390/insects15110878)
Supplement: Supplementary file 1 [file insects-15-00878-s001.zip › insects-3216274-supplementary.xlsx]

## Sheet: Field selection test raw data
Locality_ID	Moss_species	Prop_on_loc	Number_of_boreids
L1	Amblystegium_serpens	0	0
L1	Atrichum_undulatum	0.166667	0		Locality_ID	A unique identifier for each site where data collection occurred. This includes the six sites with more than 10 boreid individuals recorded: Budišovice, Darkovičky, Děhylov, Pustá Polom, Skalka/Bystřice, and Smolkov (L1-L6, respectively)
L1	Aulacomnium_androgynum	0	0		Moss_species	The species of mosses found on localities.
L1	Barbula_unguiculata	0	0		Prop_on_loc	The proportion of each moss species found at the site relative to the overall moss presence in the designated quadrats.
L1	Brachythecium_rutabulum	0.0176471	1		Number_of_boreids	The number of boreid individuals found directly on or near the specified moss species at each site. This number does not have to be an integer, as it represents a sum for each moss species, with individuals found between two or more moss species proportionally assigned to each.
L1	Brachythecium_salebrosum	0.00980392	0
L1	Brachythecium_velutinum	0.00980392	1.8
L1	Bryum_caespiticum	0	0
L1	Dicranella_heteromalla	0.0441176	3.4
L1	Dicranum_montanum	0.116667	0
L1	Dicranum_scoparium	0.00196078	0
L1	Fissidens_bryoides	0	0
L1	Herzogiella_seligeri	0	0
L1	Hypnum_cupressiforme	0.352941	3.5
L1	Isopterygium_elegans	0.000980392	0.1
L1	Lophocolea_heterophylla	0	0
L1	Mnium_hornum	0	0
L1	Orthodontium_lineare	0.0196078	0
L1	Orthotrichum_anomalum	0	0
L1	Plagiomnium_undulatum	0.0196078	0
L1	Plagiothecium_denticulatum	0	0
L1	Plagiothecium_laetum	0.000980392	0.3
L1	Platygyrium_repens	0	0
L1	Pogonatum_aloides	0	0
L1	Pohlia_nutans	0.00392157	1
L1	Polytrichum_formosum	0.147059	0.9
L1	Polytrichum_juniperinum	0	0
L1	Pylaisia_polyantha	0	0
L1	Rhizomnium_punctatum	0	0
L1	Sanionia_uncinata	0	0
L1	Scleropodium_purum	0	0
L1	Schistidium_apocarpum	0	0
L1	Tetraphis_pellucida	0.0882353	0
L2	Amblystegium_serpens	0	0
L2	Atrichum_undulatum	0.40495	4.4
L2	Aulacomnium_androgynum	0.0148515	0
L2	Barbula_unguiculata	0	0
L2	Brachythecium_rutabulum	0.0019802	0.4
L2	Brachythecium_salebrosum	0.0019802	0
L2	Brachythecium_velutinum	0	0
L2	Bryum_caespiticum	0	0
L2	Dicranella_heteromalla	0.450495	7.8
L2	Dicranum_montanum	0	0
L2	Dicranum_scoparium	0	0
L2	Fissidens_bryoides	0.00594059	0
L2	Herzogiella_seligeri	0	0
L2	Hypnum_cupressiforme	0.105347	0.3
L2	Isopterygium_elegans	0	0
L2	Lophocolea_heterophylla	0	0
L2	Mnium_hornum	0.0019802	0
L2	Orthodontium_lineare	0	0
L2	Orthotrichum_anomalum	0	0
L2	Plagiomnium_undulatum	0	0
L2	Plagiothecium_denticulatum	0	0
L2	Plagiothecium_laetum	0.0019802	0.1
L2	Platygyrium_repens	0	0
L2	Pogonatum_aloides	0	0
L2	Pohlia_nutans	0.010495	0
L2	Polytrichum_formosum	0	0
L2	Polytrichum_juniperinum	0	0
L2	Pylaisia_polyantha	0	0
L2	Rhizomnium_punctatum	0	0
L2	Sanionia_uncinata	0	0
L2	Scleropodium_purum	0	0
L2	Schistidium_apocarpum	0	0
L2	Tetraphis_pellucida	0	0
L3	Amblystegium_serpens	0.000416667	0.8
L3	Atrichum_undulatum	0.398958	2
L3	Aulacomnium_androgynum	0.0104167	0.98
L3	Barbula_unguiculata	0	0
L3	Brachythecium_rutabulum	0.0145833	0.85
L3	Brachythecium_salebrosum	0.00625	0.7
L3	Brachythecium_velutinum	0.00104167	1.6
L3	Bryum_caespiticum	0	0
L3	Dicranella_heteromalla	0.119792	2.5
L3	Dicranum_montanum	0	0
L3	Dicranum_scoparium	0	0
L3	Fissidens_bryoides	0	0
L3	Herzogiella_seligeri	0.14375	1
L3	Hypnum_cupressiforme	0.127083	2.57
L3	Isopterygium_elegans	0	0
L3	Lophocolea_heterophylla	0	0
L3	Mnium_hornum	0.00104167	0.05
L3	Orthodontium_lineare	0	0
L3	Orthotrichum_anomalum	0	0
L3	Plagiomnium_undulatum	0	0
L3	Plagiothecium_denticulatum	0	0
L3	Plagiothecium_laetum	0.0177083	0.4
L3	Platygyrium_repens	0	0
L3	Pogonatum_aloides	0	0
L3	Pohlia_nutans	0.0416667	0.4
L3	Polytrichum_formosum	0.112083	1.15
L3	Polytrichum_juniperinum	0	0
L3	Pylaisia_polyantha	0	0
L3	Rhizomnium_punctatum	0	0
L3	Sanionia_uncinata	0	0
L3	Scleropodium_purum	0.00520833	0
L3	Schistidium_apocarpum	0	0
L3	Tetraphis_pellucida	0	0
L4	Amblystegium_serpens	0	0
L4	Atrichum_undulatum	0.127619	0.1
L4	Aulacomnium_androgynum	0	0
L4	Barbula_unguiculata	0.00152381	0
L4	Brachythecium_rutabulum	0.0238095	0
L4	Brachythecium_salebrosum	0	0
L4	Brachythecium_velutinum	0.0266667	0
L4	Bryum_caespiticum	0.00285714	0
L4	Dicranella_heteromalla	0.218476	4.35
L4	Dicranum_montanum	0.0390476	3.9
L4	Dicranum_scoparium	0.00761905	0
L4	Fissidens_bryoides	0	0
L4	Herzogiella_seligeri	0.0380952	0
L4	Hypnum_cupressiforme	0.08	0
L4	Isopterygium_elegans	0	0
L4	Lophocolea_heterophylla	0	0
L4	Mnium_hornum	0.00571429	0
L4	Orthodontium_lineare	0	0
L4	Orthotrichum_anomalum	0	0
L4	Plagiomnium_undulatum	0	0
L4	Plagiothecium_denticulatum	0	0
L4	Plagiothecium_laetum	0.00571429	0
L4	Platygyrium_repens	0	0
L4	Pogonatum_aloides	0	0
L4	Pohlia_nutans	0.00761905	0
L4	Polytrichum_formosum	0.413333	1.65
L4	Polytrichum_juniperinum	0.00190476	0
L4	Pylaisia_polyantha	0	0
L4	Rhizomnium_punctatum	0	0
L4	Sanionia_uncinata	0	0
L4	Scleropodium_purum	0	0
L4	Schistidium_apocarpum	0	0
L4	Tetraphis_pellucida	0	0
L5	Amblystegium_serpens	0.0576923	0.2
L5	Atrichum_undulatum	0.154808	1.45
L5	Aulacomnium_androgynum	0	0
L5	Barbula_unguiculata	0	0
L5	Brachythecium_rutabulum	0.00288462	0.4
L5	Brachythecium_salebrosum	0.0951923	0
L5	Brachythecium_velutinum	0.000961538	0.25
L5	Bryum_caespiticum	0	0
L5	Dicranella_heteromalla	0.0557692	3.2
L5	Dicranum_montanum	0.0673077	0
L5	Dicranum_scoparium	0.000961538	0.1
L5	Fissidens_bryoides	0	0
L5	Herzogiella_seligeri	0.124038	0.1
L5	Hypnum_cupressiforme	0.104808	4.2
L5	Isopterygium_elegans	0	0
L5	Lophocolea_heterophylla	0.00192308	0
L5	Mnium_hornum	0	0
L5	Orthodontium_lineare	0	0
L5	Orthotrichum_anomalum	0	0
L5	Plagiomnium_undulatum	0	0
L5	Plagiothecium_denticulatum	0.00192308	0.1
L5	Plagiothecium_laetum	0.00961538	0
L5	Platygyrium_repens	0	0
L5	Pogonatum_aloides	0.00192308	0.5
L5	Pohlia_nutans	0.0317308	0
L5	Polytrichum_formosum	0.208654	0.4
L5	Polytrichum_juniperinum	0	0
L5	Pylaisia_polyantha	0.0153846	0
L5	Rhizomnium_punctatum	0.00192308	0
L5	Sanionia_uncinata	0.00961538	0
L5	Scleropodium_purum	0	0
L5	Schistidium_apocarpum	0	0
L5	Tetraphis_pellucida	0.0528846	0.1
L6	Amblystegium_serpens	0	0
L6	Atrichum_undulatum	0.000431034	0
L6	Aulacomnium_androgynum	0	0
L6	Barbula_unguiculata	0	0
L6	Brachythecium_rutabulum	0.101724	0.7
L6	Brachythecium_salebrosum	0.0418966	0
L6	Brachythecium_velutinum	0.106897	0.5
L6	Bryum_caespiticum	0	0
L6	Dicranella_heteromalla	0.00172414	0.05
L6	Dicranum_montanum	0.00724138	0
L6	Dicranum_scoparium	0.00172414	1
L6	Fissidens_bryoides	0	0
L6	Herzogiella_seligeri	0.172414	2.55
L6	Hypnum_cupressiforme	0.103448	4.4
L6	Isopterygium_elegans	0	0
L6	Lophocolea_heterophylla	0	0
L6	Mnium_hornum	0.0672414	0
L6	Orthodontium_lineare	0.00172414	0
L6	Orthotrichum_anomalum	0.00344828	0
L6	Plagiomnium_undulatum	0	0
L6	Plagiothecium_denticulatum	0.00172414	0.4
L6	Plagiothecium_laetum	0.0181034	0.3
L6	Platygyrium_repens	0.00172414	0.8
L6	Pogonatum_aloides	0	0
L6	Pohlia_nutans	0.0297414	0
L6	Polytrichum_formosum	0.335345	0.1
L6	Polytrichum_juniperinum	0	0
L6	Pylaisia_polyantha	0	0
L6	Rhizomnium_punctatum	0	0
L6	Sanionia_uncinata	0	0
L6	Scleropodium_purum	0	0
L6	Schistidium_apocarpum	0.00344828	0.2
L6	Tetraphis_pellucida	0	0

## Sheet: Microhabitat test raw data
Quadrat_ID	Boreus_presence	Boreus_quadrat.count	Sex	Cushion_area	Light_conditions	Tree_asoc	Richness	Dicranella	Atrichum	Pohlia	Aulacomnium	Fissidens	Hypnum	B.rutabulum	B.salebrosum	Mnium	Plagiothecium
L001	0	0	NA	15.04	0.4	1	3	70	20	10	0	0	0	0	0	0	0
L002	1	3	M	32.04	0.5	0.66	4	15	70	10	0	0	0	0	0	0	5		Quadrat_ID	A unique identifier for each 0.5 × 0.5 m² quadrat established at the Darkovičky site. Each quadrat contains one moss cushion and is used to study the microhabitat requirements of boreids.
L002	1	3	M	32.04	0.5	0.66	4	15	70	10	0	0	0	0	0	0	5		Boreus_presence	Indicates whether boreids were present within the quadrat. This is a binary variable, represented as "1" for presence and "0" for absence.
L002	1	3	M	32.04	0.5	0.66	4	15	70	10	0	0	0	0	0	0	5		Boreus_quadrat.count	The number of boreid individuals found within each quadrat.
L003	0	0	NA	2.21	0.4	1	2	50	50	0	0	0	0	0	0	0	0		Sex	The sex of boreid individuals found within each quadrat.
L004	0	0	NA	4.04	0	1	1	0	0	100	0	0	0	0	0	0	0		Cushion_area	The total area of the quadrat covered by moss, as analyzed using ImageJ software.
L005	0	0	NA	3.86	0.1	1	2	70	0	30	0	0	0	0	0	0	0		Light_conditions	A variable representing the light conditions in the quadrat, reflecting the variability in understory shading at the site. These conditions could range from full sun (1) to deep shade (0).
L006	0	0	NA	11.7	0.1	1	1	100	0	0	0	0	0	0	0	0	0		Tree_asoc	The degree of association between the moss cushion and the nearest tree trunk, categorized into five levels from 0 (freely located in open space) to 1 (moss cushion directly on the trunk).
L007	0	0	NA	12.64	0.3	1	2	20	0	0	0	0	80	0	0	0	0		Richness	The species richness of mosses within each cushion, indicating the number of different moss species present in each quadrat.
L008	0	0	NA	8.08	0.1	1	3	40	0	40	0	0	20	0	0	0	0			These columns represent the relative area occupied by each of the ten moss species within the quadrat. The values are based on photographic analysis using ImageJ software and denote the proportion of each species within the total cushion area.
L009	0	0	NA	9.34	0.3	1	2	0	0	0	0	0	60	40	0	0	0		Dicranella	Dicranella heteromalla (Hedw.) Schimp.
L010	0	0	NA	2.7	0.1	1	3	0	0	20	0	0	40	0	0	40	0		Atrichum	Atrichum undulatum (Hedw.) P. Beauv.
L011	0	0	NA	9.84	0.3	1	2	30	0	0	0	0	70	0	0	0	0		Pohlia	Pohlia nutans (Hedw.) Lindb.
L012	0	0	NA	4.86	0	1	2	70	0	30	0	0	0	0	0	0	0		Aulacomnium	Aulacomnium androgynum (Hedw.) Schwägr.
L013	0	0	NA	12.45	0.4	1	3	50	10	0	0	0	40	0	0	0	0		Fissidens	Fissidens bryoides Hedw.
L014	0	0	NA	5.27	0	1	1	100	0	0	0	0	0	0	0	0	0		Hypnum	Hypnum cupressiforme Hedw.
L015	0	0	NA	16.79	0.2	1	3	60	15	25	0	0	0	0	0	0	0		B.rutabulum	Brachythecium rutabulum (Hedw.) B. S. G.
L016	1	1	F	10.92	0.8	0.66	4	55	5	35	0	0	0	0	0	0	5		B.salebrosum	Brachythecium salebrosum (Hoffm. ex F. Weber et D. Mohr) Schimp.
L017	1	1	M	5.71	0.5	1	3	0	15	30	0	0	55	0	0	0	0		Mnium	Mnium hornum Hedw.
L018	1	1	F	5.84	0.6	0.66	2	0	60	0	0	0	40	0	0	0	0		Plagiothecium	Plagiothecium undulatum (Hedw.) Schimp.
L019	0	0	NA	22.68	0.8	0	2	0	0	35	0	0	0	65	0	0	0
L020	0	0	NA	10.63	0.1	1	2	0	0	65	0	0	35	0	0	0	0
L021	0	0	NA	17.23	0.9	0	2	0	95	0	0	0	0	5	0	0	0
L022	0	0	NA	13.74	0.9	0	2	0	85	0	0	0	15	0	0	0	0
L023	1	1	F	16.34	0.7	0.66	3	0	40	10	0	0	50	0	0	0	0
L024	0	0	NA	19.47	0.9	0	1	0	100	0	0	0	0	0	0	0	0
L025	0	0	NA	9.04	0.5	0	3	0	80	0	0	0	15	5	0	0	0
L026	0	0	NA	12.21	0.3	0	1	0	100	0	0	0	0	0	0	0	0
L027	0	0	NA	34.42	0.7	0.5	2	0	70	0	0	0	30	0	0	0	0
L028	0	0	NA	12.32	0.7	0	1	0	0	0	0	0	0	0	100	0	0
L029	1	1	M	55.82	0.3	0.5	3	10	70	0	0	0	20	0	0	0	0
L030	0	0	NA	17.54	0.9	0	2	0	65	0	0	0	0	35	0	0	0
L031	0	0	NA	19.19	0.9	1	3	10	65	25	0	0	0	0	0	0	0
L032	0	0	NA	20.11	0.9	0	2	10	90	0	0	0	0	0	0	0	0
L033	0	0	NA	33.09	0.8	0.5	3	90	5	5	0	0	0	0	0	0	0
L034	0	0	NA	46.34	0.4	0	2	15	85	0	0	0	0	0	0	0	0
L035	0	0	NA	39.33	0.4	0.33	3	40	50	0	0	0	10	0	0	0	0
L036	0	0	NA	28.68	0.7	0	2	10	90	0	0	0	0	0	0	0	0
L037	0	0	NA	14.41	0.4	0	9	90	0	10	10	10	10	10	10	10	10
L038	0	0	NA	42.88	0.4	0.5	4	35	30	10	0	0	25	0	0	0	0
L039	0	0	NA	19.37	0.4	1	2	0	50	0	0	0	50	0	0	0	0
L040	0	0	NA	57.73	0.4	0.66	3	40	30	0	0	0	30	0	0	0	0
L041	0	0	NA	34.12	0.8	0	1	0	100	0	0	0	0	0	0	0	0
L042	1	7	F	30.82	0.8	0.5	3	15	15	0	0	0	70	0	0	0	0
L042	1	7	F	30.82	0.8	0.5	3	15	15	0	0	0	70	0	0	0	0
L042	1	7	M	30.82	0.8	0.5	3	15	15	0	0	0	70	0	0	0	0
L042	1	7	M	30.82	0.8	0.5	3	15	15	0	0	0	70	0	0	0	0
L042	1	7	M	30.82	0.8	0.5	3	15	15	0	0	0	70	0	0	0	0
L042	1	7	M	30.82	0.8	0.5	3	15	15	0	0	0	70	0	0	0	0
L042	1	7	M	30.82	0.8	0.5	3	15	15	0	0	0	70	0	0	0	0
L043	0	0	NA	20.48	0.8	1	2	40	0	0	0	0	60	0	0	0	0
L044	0	0	NA	14.44	0.6	1	2	30	0	0	0	0	70	0	0	0	0
L045	0	0	NA	52.41	0.9	1	2	40	0	0	0	0	60	0	0	0	0
L046	0	0	NA	22.88	0.4	1	2	75	0	0	0	0	25	0	0	0	0
L047	1	1	F	37.62	0.6	0.66	3	55	15	0	0	0	30	0	0	0	0
L048	0	0	NA	19.59	0.6	1	2	60	0	0	0	0	40	0	0	0	0
L049	0	0	NA	38.77	0.3	1	1	100	0	0	0	0	0	0	0	0	0
L050	0	0	NA	18.69	0.7	1	2	80	0	0	0	0	20	0	0	0	0

## Sheet: Lab selection test raw data 
Moss_ID	Moss_species	Moss_of_presence	ID_specimen	Sex	Observation
M02	Hypnum_cupressiforme_filiforme	0	B001	F	1
M04	Hypnum_cupressiforme_reticulate	1	B001	F	1		Moss_ID	A unique identifier for each moss used in the laboratory feeding experiment. This identifier helps distinguish between different samples, including those representing various morphotypes within the same species
M01	Polytrichum_formosum	0	B001	F	1		Moss_species	The species or morphological type of moss used in the feeding experiment. This includes both the specific moss species tested and the different morphological variants of Hypnum cupressiforme (filiforme, reticulate, turgid, usual type).
M12	Ceratodon_purpureus	0	B001	F	1		Moss_of_presence	The specific moss species where the boreid was found during each observation period. If a boreid visited more than one moss species, this field reflects the primary species associated with the boreid based on the length of stay during the 120-second observation.
M10	Pohlia_nutans	0	B001	F	1		ID_specimen	A unique identifier for each boreid specimen used in the feeding experiment. This helps track individual behaviors and preferences across multiple observations and repetitions.
M09	Hypnum_cupressiforme_usual	0	B001	F	1		Sex	The sex of the boreid specimen (male or female). This information is important for analyzing potential differences in moss preference between male and female boreids.
M14	Hypnum_cupressiforme_turgid	0	B001	F	1		Observation	The observation number for each boreid specimen during the feeding experiment. This numerical value indicates the sequence of observations conducted for each individual.
M13	Plagiothecium_curvifolium	0	B001	F	1
M07	Dicranum_scoparium	0	B001	F	1
M03	Brachythecium_salebrosum	0	B001	F	1
M06	Pleurozium_schreberi	0	B001	F	1
M08	Brachythecium_rutabulum	0	B001	F	1
M05	Plagiomnium_undulatum	0	B001	F	1
M11	Bryum_argenteum	0	B001	F	1
M02	Hypnum_cupressiforme_filiforme	0	B001	F	2
M04	Hypnum_cupressiforme_reticulate	0	B001	F	2
M01	Polytrichum_formosum	0	B001	F	2
M12	Ceratodon_purpureus	0	B001	F	2
M10	Pohlia_nutans	1	B001	F	2
M09	Hypnum_cupressiforme_usual	0	B001	F	2
M14	Hypnum_cupressiforme_turgid	0	B001	F	2
M13	Plagiothecium_curvifolium	0	B001	F	2
M07	Dicranum_scoparium	0	B001	F	2
M03	Brachythecium_salebrosum	0	B001	F	2
M06	Pleurozium_schreberi	0	B001	F	2
M08	Brachythecium_rutabulum	0	B001	F	2
M05	Plagiomnium_undulatum	0	B001	F	2
M11	Bryum_argenteum	0	B001	F	2
M02	Hypnum_cupressiforme_filiforme	0	B001	F	3
M04	Hypnum_cupressiforme_reticulate	0	B001	F	3
M01	Polytrichum_formosum	0	B001	F	3
M12	Ceratodon_purpureus	0	B001	F	3
M10	Pohlia_nutans	1	B001	F	3
M09	Hypnum_cupressiforme_usual	0	B001	F	3
M14	Hypnum_cupressiforme_turgid	0	B001	F	3
M13	Plagiothecium_curvifolium	0	B001	F	3
M07	Dicranum_scoparium	0	B001	F	3
M03	Brachythecium_salebrosum	0	B001	F	3
M06	Pleurozium_schreberi	0	B001	F	3
M08	Brachythecium_rutabulum	0	B001	F	3
M05	Plagiomnium_undulatum	0	B001	F	3
M11	Bryum_argenteum	0	B001	F	3
M02	Hypnum_cupressiforme_filiforme	0	B003	F	1
M04	Hypnum_cupressiforme_reticulate	1	B003	F	1
M01	Polytrichum_formosum	0	B003	F	1
M12	Ceratodon_purpureus	0	B003	F	1
M10	Pohlia_nutans	0	B003	F	1
M09	Hypnum_cupressiforme_usual	0	B003	F	1
M14	Hypnum_cupressiforme_turgid	0	B003	F	1
M13	Plagiothecium_curvifolium	0	B003	F	1
M07	Dicranum_scoparium	0	B003	F	1
M03	Brachythecium_salebrosum	0	B003	F	1
M06	Pleurozium_schreberi	0	B003	F	1
M08	Brachythecium_rutabulum	0	B003	F	1
M05	Plagiomnium_undulatum	0	B003	F	1
M11	Bryum_argenteum	0	B003	F	1
M02	Hypnum_cupressiforme_filiforme	0	B003	F	2
M04	Hypnum_cupressiforme_reticulate	0	B003	F	2
M01	Polytrichum_formosum	1	B003	F	2
M12	Ceratodon_purpureus	0	B003	F	2
M10	Pohlia_nutans	0	B003	F	2
M09	Hypnum_cupressiforme_usual	0	B003	F	2
M14	Hypnum_cupressiforme_turgid	0	B003	F	2
M13	Plagiothecium_curvifolium	0	B003	F	2
M07	Dicranum_scoparium	0	B003	F	2
M03	Brachythecium_salebrosum	0	B003	F	2
M06	Pleurozium_schreberi	0	B003	F	2
M08	Brachythecium_rutabulum	0	B003	F	2
M05	Plagiomnium_undulatum	0	B003	F	2
M11	Bryum_argenteum	0	B003	F	2
M02	Hypnum_cupressiforme_filiforme	0	B003	F	3
M04	Hypnum_cupressiforme_reticulate	0	B003	F	3
M01	Polytrichum_formosum	0	B003	F	3
M12	Ceratodon_purpureus	0	B003	F	3
M10	Pohlia_nutans	0	B003	F	3
M09	Hypnum_cupressiforme_usual	0	B003	F	3
M14	Hypnum_cupressiforme_turgid	0	B003	F	3
M13	Plagiothecium_curvifolium	1	B003	F	3
M07	Dicranum_scoparium	0	B003	F	3
M03	Brachythecium_salebrosum	0	B003	F	3
M06	Pleurozium_schreberi	0	B003	F	3
M08	Brachythecium_rutabulum	0	B003	F	3
M05	Plagiomnium_undulatum	0	B003	F	3
M11	Bryum_argenteum	0	B003	F	3
M02	Hypnum_cupressiforme_filiforme	0	B003	F	4
M04	Hypnum_cupressiforme_reticulate	0	B003	F	4
M01	Polytrichum_formosum	0	B003	F	4
M12	Ceratodon_purpureus	0	B003	F	4
M10	Pohlia_nutans	0	B003	F	4
M09	Hypnum_cupressiforme_usual	1	B003	F	4
M14	Hypnum_cupressiforme_turgid	0	B003	F	4
M13	Plagiothecium_curvifolium	0	B003	F	4
M07	Dicranum_scoparium	0	B003	F	4
M03	Brachythecium_salebrosum	0	B003	F	4
M06	Pleurozium_schreberi	0	B003	F	4
M08	Brachythecium_rutabulum	0	B003	F	4
M05	Plagiomnium_undulatum	0	B003	F	4
M11	Bryum_argenteum	0	B003	F	4
M02	Hypnum_cupressiforme_filiforme	0	B003	F	5
M04	Hypnum_cupressiforme_reticulate	1	B003	F	5
M01	Polytrichum_formosum	0	B003	F	5
M12	Ceratodon_purpureus	0	B003	F	5
M10	Pohlia_nutans	0	B003	F	5
M09	Hypnum_cupressiforme_usual	0	B003	F	5
M14	Hypnum_cupressiforme_turgid	0	B003	F	5
M13	Plagiothecium_curvifolium	0	B003	F	5
M07	Dicranum_scoparium	0	B003	F	5
M03	Brachythecium_salebrosum	0	B003	F	5
M06	Pleurozium_schreberi	0	B003	F	5
M08	Brachythecium_rutabulum	0	B003	F	5
M05	Plagiomnium_undulatum	0	B003	F	5
M11	Bryum_argenteum	0	B003	F	5
M02	Hypnum_cupressiforme_filiforme	0	B003	F	6
M04	Hypnum_cupressiforme_reticulate	0	B003	F	6
M01	Polytrichum_formosum	1	B003	F	6
M12	Ceratodon_purpureus	0	B003	F	6
M10	Pohlia_nutans	0	B003	F	6
M09	Hypnum_cupressiforme_usual	0	B003	F	6
M14	Hypnum_cupressiforme_turgid	0	B003	F	6
M13	Plagiothecium_curvifolium	0	B003	F	6
M07	Dicranum_scoparium	0	B003	F	6
M03	Brachythecium_salebrosum	0	B003	F	6
M06	Pleurozium_schreberi	0	B003	F	6
M08	Brachythecium_rutabulum	0	B003	F	6
M05	Plagiomnium_undulatum	0	B003	F	6
M11	Bryum_argenteum	0	B003	F	6
M02	Hypnum_cupressiforme_filiforme	0	B003	F	7
M04	Hypnum_cupressiforme_reticulate	0	B003	F	7
M01	Polytrichum_formosum	0	B003	F	7
M12	Ceratodon_purpureus	0	B003	F	7
M10	Pohlia_nutans	1	B003	F	7
M09	Hypnum_cupressiforme_usual	0	B003	F	7
M14	Hypnum_cupressiforme_turgid	0	B003	F	7
M13	Plagiothecium_curvifolium	0	B003	F	7
M07	Dicranum_scoparium	0	B003	F	7
M03	Brachythecium_salebrosum	0	B003	F	7
M06	Pleurozium_schreberi	0	B003	F	7
M08	Brachythecium_rutabulum	0	B003	F	7
M05	Plagiomnium_undulatum	0	B003	F	7
M11	Bryum_argenteum	0	B003	F	7
M02	Hypnum_cupressiforme_filiforme	0	B003	F	8
M04	Hypnum_cupressiforme_reticulate	0	B003	F	8
M01	Polytrichum_formosum	0	B003	F	8
M12	Ceratodon_purpureus	0	B003	F	8
M10	Pohlia_nutans	0	B003	F	8
M09	Hypnum_cupressiforme_usual	0	B003	F	8
M14	Hypnum_cupressiforme_turgid	0	B003	F	8
M13	Plagiothecium_curvifolium	0	B003	F	8
M07	Dicranum_scoparium	0	B003	F	8
M03	Brachythecium_salebrosum	1	B003	F	8
M06	Pleurozium_schreberi	0	B003	F	8
M08	Brachythecium_rutabulum	0	B003	F	8
M05	Plagiomnium_undulatum	0	B003	F	8
M11	Bryum_argenteum	0	B003	F	8
M02	Hypnum_cupressiforme_filiforme	1	B003	F	9
M04	Hypnum_cupressiforme_reticulate	0	B003	F	9
M01	Polytrichum_formosum	0	B003	F	9
M12	Ceratodon_purpureus	0	B003	F	9
M10	Pohlia_nutans	0	B003	F	9
M09	Hypnum_cupressiforme_usual	0	B003	F	9
M14	Hypnum_cupressiforme_turgid	0	B003	F	9
M13	Plagiothecium_curvifolium	0	B003	F	9
M07	Dicranum_scoparium	0	B003	F	9
M03	Brachythecium_salebrosum	0	B003	F	9
M06	Pleurozium_schreberi	0	B003	F	9
M08	Brachythecium_rutabulum	0	B003	F	9
M05	Plagiomnium_undulatum	0	B003	F	9
M11	Bryum_argenteum	0	B003	F	9
M02	Hypnum_cupressiforme_filiforme	0	B003	F	10
M04	Hypnum_cupressiforme_reticulate	0	B003	F	10
M01	Polytrichum_formosum	0	B003	F	10
M12	Ceratodon_purpureus	0	B003	F	10
M10	Pohlia_nutans	0	B003	F	10
M09	Hypnum_cupressiforme_usual	0	B003	F	10
M14	Hypnum_cupressiforme_turgid	0	B003	F	10
M13	Plagiothecium_curvifolium	0	B003	F	10
M07	Dicranum_scoparium	1	B003	F	10
M03	Brachythecium_salebrosum	0	B003	F	10
M06	Pleurozium_schreberi	0	B003	F	10
M08	Brachythecium_rutabulum	0	B003	F	10
M05	Plagiomnium_undulatum	0	B003	F	10
M11	Bryum_argenteum	0	B003	F	10
M02	Hypnum_cupressiforme_filiforme	0	B003	F	12
M04	Hypnum_cupressiforme_reticulate	0	B003	F	12
M01	Polytrichum_formosum	0	B003	F	12
M12	Ceratodon_purpureus	1	B003	F	12
M10	Pohlia_nutans	0	B003	F	12
M09	Hypnum_cupressiforme_usual	0	B003	F	12
M14	Hypnum_cupressiforme_turgid	0	B003	F	12
M13	Plagiothecium_curvifolium	0	B003	F	12
M07	Dicranum_scoparium	0	B003	F	12
M03	Brachythecium_salebrosum	0	B003	F	12
M06	Pleurozium_schreberi	0	B003	F	12
M08	Brachythecium_rutabulum	0	B003	F	12
M05	Plagiomnium_undulatum	0	B003	F	12
M11	Bryum_argenteum	0	B003	F	12
M02	Hypnum_cupressiforme_filiforme	0	B003	F	13
M04	Hypnum_cupressiforme_reticulate	0	B003	F	13
M01	Polytrichum_formosum	0	B003	F	13
M12	Ceratodon_purpureus	0	B003	F	13
M10	Pohlia_nutans	0	B003	F	13
M09	Hypnum_cupressiforme_usual	1	B003	F	13
M14	Hypnum_cupressiforme_turgid	0	B003	F	13
M13	Plagiothecium_curvifolium	0	B003	F	13
M07	Dicranum_scoparium	0	B003	F	13
M03	Brachythecium_salebrosum	0	B003	F	13
M06	Pleurozium_schreberi	0	B003	F	13
M08	Brachythecium_rutabulum	0	B003	F	13
M05	Plagiomnium_undulatum	0	B003	F	13
M11	Bryum_argenteum	0	B003	F	13
M02	Hypnum_cupressiforme_filiforme	0	B003	F	14
M04	Hypnum_cupressiforme_reticulate	0	B003	F	14
M01	Polytrichum_formosum	1	B003	F	14
M12	Ceratodon_purpureus	0	B003	F	14
M10	Pohlia_nutans	0	B003	F	14
M09	Hypnum_cupressiforme_usual	0	B003	F	14
M14	Hypnum_cupressiforme_turgid	0	B003	F	14
M13	Plagiothecium_curvifolium	0	B003	F	14
M07	Dicranum_scoparium	0	B003	F	14
M03	Brachythecium_salebrosum	0	B003	F	14
M06	Pleurozium_schreberi	0	B003	F	14
M08	Brachythecium_rutabulum	0	B003	F	14
M05	Plagiomnium_undulatum	0	B003	F	14
M11	Bryum_argenteum	0	B003	F	14
M02	Hypnum_cupressiforme_filiforme	0	B003	F	15
M04	Hypnum_cupressiforme_reticulate	1	B003	F	15
M01	Polytrichum_formosum	0	B003	F	15
M12	Ceratodon_purpureus	0	B003	F	15
M10	Pohlia_nutans	0	B003	F	15
M09	Hypnum_cupressiforme_usual	0	B003	F	15
M14	Hypnum_cupressiforme_turgid	0	B003	F	15
M13	Plagiothecium_curvifolium	0	B003	F	15
M07	Dicranum_scoparium	0	B003	F	15
M03	Brachythecium_salebrosum	0	B003	F	15
M06	Pleurozium_schreberi	0	B003	F	15
M08	Brachythecium_rutabulum	0	B003	F	15
M05	Plagiomnium_undulatum	0	B003	F	15
M11	Bryum_argenteum	0	B003	F	15
M02	Hypnum_cupressiforme_filiforme	0	B003	F	16
M04	Hypnum_cupressiforme_reticulate	0	B003	F	16
M01	Polytrichum_formosum	1	B003	F	16
M12	Ceratodon_purpureus	0	B003	F	16
M10	Pohlia_nutans	0	B003	F	16
M09	Hypnum_cupressiforme_usual	0	B003	F	16
M14	Hypnum_cupressiforme_turgid	0	B003	F	16
M13	Plagiothecium_curvifolium	0	B003	F	16
M07	Dicranum_scoparium	0	B003	F	16
M03	Brachythecium_salebrosum	0	B003	F	16
M06	Pleurozium_schreberi	0	B003	F	16
M08	Brachythecium_rutabulum	0	B003	F	16
M05	Plagiomnium_undulatum	0	B003	F	16
M11	Bryum_argenteum	0	B003	F	16
M02	Hypnum_cupressiforme_filiforme	0	B005	F	1
M04	Hypnum_cupressiforme_reticulate	1	B005	F	1
M01	Polytrichum_formosum	0	B005	F	1
M12	Ceratodon_purpureus	0	B005	F	1
M10	Pohlia_nutans	0	B005	F	1
M09	Hypnum_cupressiforme_usual	0	B005	F	1
M14	Hypnum_cupressiforme_turgid	0	B005	F	1
M13	Plagiothecium_curvifolium	0	B005	F	1
M07	Dicranum_scoparium	0	B005	F	1
M03	Brachythecium_salebrosum	0	B005	F	1
M06	Pleurozium_schreberi	0	B005	F	1
M08	Brachythecium_rutabulum	0	B005	F	1
M05	Plagiomnium_undulatum	0	B005	F	1
M11	Bryum_argenteum	0	B005	F	1
M02	Hypnum_cupressiforme_filiforme	0.7	B005	F	2
M04	Hypnum_cupressiforme_reticulate	0	B005	F	2
M01	Polytrichum_formosum	0	B005	F	2
M12	Ceratodon_purpureus	0	B005	F	2
M10	Pohlia_nutans	0	B005	F	2
M09	Hypnum_cupressiforme_usual	0	B005	F	2
M14	Hypnum_cupressiforme_turgid	0	B005	F	2
M13	Plagiothecium_curvifolium	0	B005	F	2
M07	Dicranum_scoparium	0	B005	F	2
M03	Brachythecium_salebrosum	0.3	B005	F	2
M06	Pleurozium_schreberi	0	B005	F	2
M08	Brachythecium_rutabulum	0	B005	F	2
M05	Plagiomnium_undulatum	0	B005	F	2
M11	Bryum_argenteum	0	B005	F	2
M02	Hypnum_cupressiforme_filiforme	0	B005	F	3
M04	Hypnum_cupressiforme_reticulate	0	B005	F	3
M01	Polytrichum_formosum	0	B005	F	3
M12	Ceratodon_purpureus	0	B005	F	3
M10	Pohlia_nutans	0	B005	F	3
M09	Hypnum_cupressiforme_usual	0	B005	F	3
M14	Hypnum_cupressiforme_turgid	0	B005	F	3
M13	Plagiothecium_curvifolium	0	B005	F	3
M07	Dicranum_scoparium	0	B005	F	3
M03	Brachythecium_salebrosum	0	B005	F	3
M06	Pleurozium_schreberi	0	B005	F	3
M08	Brachythecium_rutabulum	0	B005	F	3
M05	Plagiomnium_undulatum	1	B005	F	3
M11	Bryum_argenteum	0	B005	F	3
M02	Hypnum_cupressiforme_filiforme	0	B005	F	4
M04	Hypnum_cupressiforme_reticulate	0	B005	F	4
M01	Polytrichum_formosum	0	B005	F	4
M12	Ceratodon_purpureus	0	B005	F	4
M10	Pohlia_nutans	0	B005	F	4
M09	Hypnum_cupressiforme_usual	0	B005	F	4
M14	Hypnum_cupressiforme_turgid	0	B005	F	4
M13	Plagiothecium_curvifolium	0	B005	F	4
M07	Dicranum_scoparium	0	B005	F	4
M03	Brachythecium_salebrosum	1	B005	F	4
M06	Pleurozium_schreberi	0	B005	F	4
M08	Brachythecium_rutabulum	0	B005	F	4
M05	Plagiomnium_undulatum	0	B005	F	4
M11	Bryum_argenteum	0	B005	F	4
M02	Hypnum_cupressiforme_filiforme	0	B005	F	5
M04	Hypnum_cupressiforme_reticulate	0	B005	F	5
M01	Polytrichum_formosum	0	B005	F	5
M12	Ceratodon_purpureus	0	B005	F	5
M10	Pohlia_nutans	0	B005	F	5
M09	Hypnum_cupressiforme_usual	0	B005	F	5
M14	Hypnum_cupressiforme_turgid	0	B005	F	5
M13	Plagiothecium_curvifolium	0	B005	F	5
M07	Dicranum_scoparium	0.3	B005	F	5
M03	Brachythecium_salebrosum	0.7	B005	F	5
M06	Pleurozium_schreberi	0	B005	F	5
M08	Brachythecium_rutabulum	0	B005	F	5
M05	Plagiomnium_undulatum	0	B005	F	5
M11	Bryum_argenteum	0	B005	F	5
M02	Hypnum_cupressiforme_filiforme	0	B005	F	6
M04	Hypnum_cupressiforme_reticulate	0	B005	F	6
M01	Polytrichum_formosum	0	B005	F	6
M12	Ceratodon_purpureus	0.5	B005	F	6
M10	Pohlia_nutans	0	B005	F	6
M09	Hypnum_cupressiforme_usual	0	B005	F	6
M14	Hypnum_cupressiforme_turgid	0	B005	F	6
M13	Plagiothecium_curvifolium	0	B005	F	6
M07	Dicranum_scoparium	0	B005	F	6
M03	Brachythecium_salebrosum	0	B005	F	6
M06	Pleurozium_schreberi	0.5	B005	F	6
M08	Brachythecium_rutabulum	0	B005	F	6
M05	Plagiomnium_undulatum	0	B005	F	6
M11	Bryum_argenteum	0	B005	F	6
M02	Hypnum_cupressiforme_filiforme	0	B005	F	7
M04	Hypnum_cupressiforme_reticulate	0	B005	F	7
M01	Polytrichum_formosum	0	B005	F	7
M12	Ceratodon_purpureus	0	B005	F	7
M10	Pohlia_nutans	0	B005	F	7
M09	Hypnum_cupressiforme_usual	0	B005	F	7
M14	Hypnum_cupressiforme_turgid	0	B005	F	7
M13	Plagiothecium_curvifolium	0	B005	F	7
M07	Dicranum_scoparium	0	B005	F	7
M03	Brachythecium_salebrosum	0	B005	F	7
M06	Pleurozium_schreberi	1	B005	F	7
M08	Brachythecium_rutabulum	0	B005	F	7
M05	Plagiomnium_undulatum	0	B005	F	7
M11	Bryum_argenteum	0	B005	F	7
M02	Hypnum_cupressiforme_filiforme	0	B005	F	8
M04	Hypnum_cupressiforme_reticulate	0	B005	F	8
M01	Polytrichum_formosum	0	B005	F	8
M12	Ceratodon_purpureus	0	B005	F	8
M10	Pohlia_nutans	0	B005	F	8
M09	Hypnum_cupressiforme_usual	0	B005	F	8
M14	Hypnum_cupressiforme_turgid	0	B005	F	8
M13	Plagiothecium_curvifolium	1	B005	F	8
M07	Dicranum_scoparium	0	B005	F	8
M03	Brachythecium_salebrosum	0	B005	F	8
M06	Pleurozium_schreberi	0	B005	F	8
M08	Brachythecium_rutabulum	0	B005	F	8
M05	Plagiomnium_undulatum	0	B005	F	8
M11	Bryum_argenteum	0	B005	F	8
M02	Hypnum_cupressiforme_filiforme	0	B005	F	9
M04	Hypnum_cupressiforme_reticulate	0	B005	F	9
M01	Polytrichum_formosum	1	B005	F	9
M12	Ceratodon_purpureus	0	B005	F	9
M10	Pohlia_nutans	0	B005	F	9
M09	Hypnum_cupressiforme_usual	0	B005	F	9
M14	Hypnum_cupressiforme_turgid	0	B005	F	9
M13	Plagiothecium_curvifolium	0	B005	F	9
M07	Dicranum_scoparium	0	B005	F	9
M03	Brachythecium_salebrosum	0	B005	F	9
M06	Pleurozium_schreberi	0	B005	F	9
M08	Brachythecium_rutabulum	0	B005	F	9
M05	Plagiomnium_undulatum	0	B005	F	9
M11	Bryum_argenteum	0	B005	F	9
M02	Hypnum_cupressiforme_filiforme	0	B005	F	10
M04	Hypnum_cupressiforme_reticulate	0	B005	F	10
M01	Polytrichum_formosum	0	B005	F	10
M12	Ceratodon_purpureus	0	B005	F	10
M10	Pohlia_nutans	0	B005	F	10
M09	Hypnum_cupressiforme_usual	0	B005	F	10
M14	Hypnum_cupressiforme_turgid	0	B005	F	10
M13	Plagiothecium_curvifolium	1	B005	F	10
M07	Dicranum_scoparium	0	B005	F	10
M03	Brachythecium_salebrosum	0	B005	F	10
M06	Pleurozium_schreberi	0	B005	F	10
M08	Brachythecium_rutabulum	0	B005	F	10
M05	Plagiomnium_undulatum	0	B005	F	10
M11	Bryum_argenteum	0	B005	F	10
M02	Hypnum_cupressiforme_filiforme	0	B005	F	11
M04	Hypnum_cupressiforme_reticulate	0	B005	F	11
M01	Polytrichum_formosum	0	B005	F	11
M12	Ceratodon_purpureus	0	B005	F	11
M10	Pohlia_nutans	0	B005	F	11
M09	Hypnum_cupressiforme_usual	1	B005	F	11
M14	Hypnum_cupressiforme_turgid	0	B005	F	11
M13	Plagiothecium_curvifolium	0	B005	F	11
M07	Dicranum_scoparium	0	B005	F	11
M03	Brachythecium_salebrosum	0	B005	F	11
M06	Pleurozium_schreberi	0	B005	F	11
M08	Brachythecium_rutabulum	0	B005	F	11
M05	Plagiomnium_undulatum	0	B005	F	11
M11	Bryum_argenteum	0	B005	F	11
M02	Hypnum_cupressiforme_filiforme	0	B005	F	12
M04	Hypnum_cupressiforme_reticulate	0	B005	F	12
M01	Polytrichum_formosum	0	B005	F	12
M12	Ceratodon_purpureus	0	B005	F	12
M10	Pohlia_nutans	0	B005	F	12
M09	Hypnum_cupressiforme_usual	0	B005	F	12
M14	Hypnum_cupressiforme_turgid	0	B005	F	12
M13	Plagiothecium_curvifolium	0	B005	F	12
M07	Dicranum_scoparium	0	B005	F	12
M03	Brachythecium_salebrosum	0	B005	F	12
M06	Pleurozium_schreberi	0	B005	F	12
M08	Brachythecium_rutabulum	0	B005	F	12
M05	Plagiomnium_undulatum	1	B005	F	12
M11	Bryum_argenteum	0	B005	F	12
M02	Hypnum_cupressiforme_filiforme	0	B005	F	13
M04	Hypnum_cupressiforme_reticulate	0.5	B005	F	13
M01	Polytrichum_formosum	0	B005	F	13
M12	Ceratodon_purpureus	0	B005	F	13
M10	Pohlia_nutans	0	B005	F	13
M09	Hypnum_cupressiforme_usual	0	B005	F	13
M14	Hypnum_cupressiforme_turgid	0	B005	F	13
M13	Plagiothecium_curvifolium	0	B005	F	13
M07	Dicranum_scoparium	0.5	B005	F	13
M03	Brachythecium_salebrosum	0	B005	F	13
M06	Pleurozium_schreberi	0	B005	F	13
M08	Brachythecium_rutabulum	0	B005	F	13
M05	Plagiomnium_undulatum	0	B005	F	13
M11	Bryum_argenteum	0	B005	F	13
M02	Hypnum_cupressiforme_filiforme	1	B006	F	1
M04	Hypnum_cupressiforme_reticulate	0	B006	F	1
M01	Polytrichum_formosum	0	B006	F	1
M12	Ceratodon_purpureus	0	B006	F	1
M10	Pohlia_nutans	0	B006	F	1
M09	Hypnum_cupressiforme_usual	0	B006	F	1
M14	Hypnum_cupressiforme_turgid	0	B006	F	1
M13	Plagiothecium_curvifolium	0	B006	F	1
M07	Dicranum_scoparium	0	B006	F	1
M03	Brachythecium_salebrosum	0	B006	F	1
M06	Pleurozium_schreberi	0	B006	F	1
M08	Brachythecium_rutabulum	0	B006	F	1
M05	Plagiomnium_undulatum	0	B006	F	1
M11	Bryum_argenteum	0	B006	F	1
M02	Hypnum_cupressiforme_filiforme	0	B006	F	2
M04	Hypnum_cupressiforme_reticulate	0	B006	F	2
M01	Polytrichum_formosum	0	B006	F	2
M12	Ceratodon_purpureus	0	B006	F	2
M10	Pohlia_nutans	0	B006	F	2
M09	Hypnum_cupressiforme_usual	1	B006	F	2
M14	Hypnum_cupressiforme_turgid	0	B006	F	2
M13	Plagiothecium_curvifolium	0	B006	F	2
M07	Dicranum_scoparium	0	B006	F	2
M03	Brachythecium_salebrosum	0	B006	F	2
M06	Pleurozium_schreberi	0	B006	F	2
M08	Brachythecium_rutabulum	0	B006	F	2
M05	Plagiomnium_undulatum	0	B006	F	2
M11	Bryum_argenteum	0	B006	F	2
M02	Hypnum_cupressiforme_filiforme	0	B006	F	3
M04	Hypnum_cupressiforme_reticulate	0	B006	F	3
M01	Polytrichum_formosum	0	B006	F	3
M12	Ceratodon_purpureus	0	B006	F	3
M10	Pohlia_nutans	0	B006	F	3
M09	Hypnum_cupressiforme_usual	0	B006	F	3
M14	Hypnum_cupressiforme_turgid	0	B006	F	3
M13	Plagiothecium_curvifolium	0	B006	F	3
M07	Dicranum_scoparium	1	B006	F	3
M03	Brachythecium_salebrosum	0	B006	F	3
M06	Pleurozium_schreberi	0	B006	F	3
M08	Brachythecium_rutabulum	0	B006	F	3
M05	Plagiomnium_undulatum	0	B006	F	3
M11	Bryum_argenteum	0	B006	F	3
M02	Hypnum_cupressiforme_filiforme	0	B006	F	4
M04	Hypnum_cupressiforme_reticulate	0	B006	F	4
M01	Polytrichum_formosum	0	B006	F	4
M12	Ceratodon_purpureus	0	B006	F	4
M10	Pohlia_nutans	1	B006	F	4
M09	Hypnum_cupressiforme_usual	0	B006	F	4
M14	Hypnum_cupressiforme_turgid	0	B006	F	4
M13	Plagiothecium_curvifolium	0	B006	F	4
M07	Dicranum_scoparium	0	B006	F	4
M03	Brachythecium_salebrosum	0	B006	F	4
M06	Pleurozium_schreberi	0	B006	F	4
M08	Brachythecium_rutabulum	0	B006	F	4
M05	Plagiomnium_undulatum	0	B006	F	4
M11	Bryum_argenteum	0	B006	F	4
M02	Hypnum_cupressiforme_filiforme	0	B006	F	5
M04	Hypnum_cupressiforme_reticulate	0	B006	F	5
M01	Polytrichum_formosum	0	B006	F	5
M12	Ceratodon_purpureus	0	B006	F	5
M10	Pohlia_nutans	0	B006	F	5
M09	Hypnum_cupressiforme_usual	0	B006	F	5
M14	Hypnum_cupressiforme_turgid	0	B006	F	5
M13	Plagiothecium_curvifolium	0	B006	F	5
M07	Dicranum_scoparium	0	B006	F	5
M03	Brachythecium_salebrosum	1	B006	F	5
M06	Pleurozium_schreberi	0	B006	F	5
M08	Brachythecium_rutabulum	0	B006	F	5
M05	Plagiomnium_undulatum	0	B006	F	5
M11	Bryum_argenteum	0	B006	F	5
M02	Hypnum_cupressiforme_filiforme	0.3	B006	F	6
M04	Hypnum_cupressiforme_reticulate	0	B006	F	6
M01	Polytrichum_formosum	0.7	B006	F	6
M12	Ceratodon_purpureus	0	B006	F	6
M10	Pohlia_nutans	0	B006	F	6
M09	Hypnum_cupressiforme_usual	0	B006	F	6
M14	Hypnum_cupressiforme_turgid	0	B006	F	6
M13	Plagiothecium_curvifolium	0	B006	F	6
M07	Dicranum_scoparium	0	B006	F	6
M03	Brachythecium_salebrosum	0	B006	F	6
M06	Pleurozium_schreberi	0	B006	F	6
M08	Brachythecium_rutabulum	0	B006	F	6
M05	Plagiomnium_undulatum	0	B006	F	6
M11	Bryum_argenteum	0	B006	F	6
M02	Hypnum_cupressiforme_filiforme	0	B006	F	7
M04	Hypnum_cupressiforme_reticulate	0	B006	F	7
M01	Polytrichum_formosum	0	B006	F	7
M12	Ceratodon_purpureus	0	B006	F	7
M10	Pohlia_nutans	0	B006	F	7
M09	Hypnum_cupressiforme_usual	0	B006	F	7
M14	Hypnum_cupressiforme_turgid	0	B006	F	7
M13	Plagiothecium_curvifolium	0	B006	F	7
M07	Dicranum_scoparium	0	B006	F	7
M03	Brachythecium_salebrosum	0	B006	F	7
M06	Pleurozium_schreberi	0	B006	F	7
M08	Brachythecium_rutabulum	0	B006	F	7
M05	Plagiomnium_undulatum	1	B006	F	7
M11	Bryum_argenteum	0	B006	F	7
M02	Hypnum_cupressiforme_filiforme	0	B006	F	8
M04	Hypnum_cupressiforme_reticulate	0.7	B006	F	8
M01	Polytrichum_formosum	0	B006	F	8
M12	Ceratodon_purpureus	0	B006	F	8
M10	Pohlia_nutans	0	B006	F	8
M09	Hypnum_cupressiforme_usual	0	B006	F	8
M14	Hypnum_cupressiforme_turgid	0	B006	F	8
M13	Plagiothecium_curvifolium	0	B006	F	8
M07	Dicranum_scoparium	0.3	B006	F	8
M03	Brachythecium_salebrosum	0	B006	F	8
M06	Pleurozium_schreberi	0	B006	F	8
M08	Brachythecium_rutabulum	0	B006	F	8
M05	Plagiomnium_undulatum	0	B006	F	8
M11	Bryum_argenteum	0	B006	F	8
M02	Hypnum_cupressiforme_filiforme	0.5	B006	F	10
M04	Hypnum_cupressiforme_reticulate	0	B006	F	10
M01	Polytrichum_formosum	0	B006	F	10
M12	Ceratodon_purpureus	0.5	B006	F	10
M10	Pohlia_nutans	0	B006	F	10
M09	Hypnum_cupressiforme_usual	0	B006	F	10
M14	Hypnum_cupressiforme_turgid	0	B006	F	10
M13	Plagiothecium_curvifolium	0	B006	F	10
M07	Dicranum_scoparium	0	B006	F	10
M03	Brachythecium_salebrosum	0	B006	F	10
M06	Pleurozium_schreberi	0	B006	F	10
M08	Brachythecium_rutabulum	0	B006	F	10
M05	Plagiomnium_undulatum	0	B006	F	10
M11	Bryum_argenteum	0	B006	F	10
M02	Hypnum_cupressiforme_filiforme	1	B006	F	11
M04	Hypnum_cupressiforme_reticulate	0	B006	F	11
M01	Polytrichum_formosum	0	B006	F	11
M12	Ceratodon_purpureus	0	B006	F	11
M10	Pohlia_nutans	0	B006	F	11
M09	Hypnum_cupressiforme_usual	0	B006	F	11
M14	Hypnum_cupressiforme_turgid	0	B006	F	11
M13	Plagiothecium_curvifolium	0	B006	F	11
M07	Dicranum_scoparium	0	B006	F	11
M03	Brachythecium_salebrosum	0	B006	F	11
M06	Pleurozium_schreberi	0	B006	F	11
M08	Brachythecium_rutabulum	0	B006	F	11
M05	Plagiomnium_undulatum	0	B006	F	11
M11	Bryum_argenteum	0	B006	F	11
M02	Hypnum_cupressiforme_filiforme	0	B006	F	12
M04	Hypnum_cupressiforme_reticulate	0	B006	F	12
M01	Polytrichum_formosum	0	B006	F	12
M12	Ceratodon_purpureus	0	B006	F	12
M10	Pohlia_nutans	0	B006	F	12
M09	Hypnum_cupressiforme_usual	0	B006	F	12
M14	Hypnum_cupressiforme_turgid	0	B006	F	12
M13	Plagiothecium_curvifolium	0	B006	F	12
M07	Dicranum_scoparium	0	B006	F	12
M03	Brachythecium_salebrosum	0	B006	F	12
M06	Pleurozium_schreberi	0	B006	F	12
M08	Brachythecium_rutabulum	0	B006	F	12
M05	Plagiomnium_undulatum	1	B006	F	12
M11	Bryum_argenteum	0	B006	F	12
M02	Hypnum_cupressiforme_filiforme	0	B006	F	13
M04	Hypnum_cupressiforme_reticulate	0	B006	F	13
M01	Polytrichum_formosum	0	B006	F	13
M12	Ceratodon_purpureus	0	B006	F	13
M10	Pohlia_nutans	0	B006	F	13
M09	Hypnum_cupressiforme_usual	0	B006	F	13
M14	Hypnum_cupressiforme_turgid	0	B006	F	13
M13	Plagiothecium_curvifolium	0	B006	F	13
M07	Dicranum_scoparium	0	B006	F	13
M03	Brachythecium_salebrosum	0	B006	F	13
M06	Pleurozium_schreberi	0	B006	F	13
M08	Brachythecium_rutabulum	0	B006	F	13
M05	Plagiomnium_undulatum	1	B006	F	13
M11	Bryum_argenteum	0	B006	F	13
M02	Hypnum_cupressiforme_filiforme	0	B006	F	14
M04	Hypnum_cupressiforme_reticulate	0.5	B006	F	14
M01	Polytrichum_formosum	0	B006	F	14
M12	Ceratodon_purpureus	0	B006	F	14
M10	Pohlia_nutans	0	B006	F	14
M09	Hypnum_cupressiforme_usual	0	B006	F	14
M14	Hypnum_cupressiforme_turgid	0	B006	F	14
M13	Plagiothecium_curvifolium	0	B006	F	14
M07	Dicranum_scoparium	0.5	B006	F	14
M03	Brachythecium_salebrosum	0	B006	F	14
M06	Pleurozium_schreberi	0	B006	F	14
M08	Brachythecium_rutabulum	0	B006	F	14
M05	Plagiomnium_undulatum	0	B006	F	14
M11	Bryum_argenteum	0	B006	F	14
M02	Hypnum_cupressiforme_filiforme	0.5	B011	F	1
M04	Hypnum_cupressiforme_reticulate	0	B011	F	1
M01	Polytrichum_formosum	0	B011	F	1
M12	Ceratodon_purpureus	0	B011	F	1
M10	Pohlia_nutans	0	B011	F	1
M09	Hypnum_cupressiforme_usual	0	B011	F	1
M14	Hypnum_cupressiforme_turgid	0	B011	F	1
M13	Plagiothecium_curvifolium	0	B011	F	1
M07	Dicranum_scoparium	0	B011	F	1
M03	Brachythecium_salebrosum	0	B011	F	1
M06	Pleurozium_schreberi	0.5	B011	F	1
M08	Brachythecium_rutabulum	0	B011	F	1
M05	Plagiomnium_undulatum	0	B011	F	1
M11	Bryum_argenteum	0	B011	F	1
M02	Hypnum_cupressiforme_filiforme	1	B011	F	2
M04	Hypnum_cupressiforme_reticulate	0	B011	F	2
M01	Polytrichum_formosum	0	B011	F	2
M12	Ceratodon_purpureus	0	B011	F	2
M10	Pohlia_nutans	0	B011	F	2
M09	Hypnum_cupressiforme_usual	0	B011	F	2
M14	Hypnum_cupressiforme_turgid	0	B011	F	2
M13	Plagiothecium_curvifolium	0	B011	F	2
M07	Dicranum_scoparium	0	B011	F	2
M03	Brachythecium_salebrosum	0	B011	F	2
M06	Pleurozium_schreberi	0	B011	F	2
M08	Brachythecium_rutabulum	0	B011	F	2
M05	Plagiomnium_undulatum	0	B011	F	2
M11	Bryum_argenteum	0	B011	F	2
M02	Hypnum_cupressiforme_filiforme	1	B011	F	3
M04	Hypnum_cupressiforme_reticulate	0	B011	F	3
M01	Polytrichum_formosum	0	B011	F	3
M12	Ceratodon_purpureus	0	B011	F	3
M10	Pohlia_nutans	0	B011	F	3
M09	Hypnum_cupressiforme_usual	0	B011	F	3
M14	Hypnum_cupressiforme_turgid	0	B011	F	3
M13	Plagiothecium_curvifolium	0	B011	F	3
M07	Dicranum_scoparium	0	B011	F	3
M03	Brachythecium_salebrosum	0	B011	F	3
M06	Pleurozium_schreberi	0	B011	F	3
M08	Brachythecium_rutabulum	0	B011	F	3
M05	Plagiomnium_undulatum	0	B011	F	3
M11	Bryum_argenteum	0	B011	F	3
M02	Hypnum_cupressiforme_filiforme	0	B011	F	4
M04	Hypnum_cupressiforme_reticulate	0.5	B011	F	4
M01	Polytrichum_formosum	0.5	B011	F	4
M12	Ceratodon_purpureus	0	B011	F	4
M10	Pohlia_nutans	0	B011	F	4
M09	Hypnum_cupressiforme_usual	0	B011	F	4
M14	Hypnum_cupressiforme_turgid	0	B011	F	4
M13	Plagiothecium_curvifolium	0	B011	F	4
M07	Dicranum_scoparium	0	B011	F	4
M03	Brachythecium_salebrosum	0	B011	F	4
M06	Pleurozium_schreberi	0	B011	F	4
M08	Brachythecium_rutabulum	0	B011	F	4
M05	Plagiomnium_undulatum	0	B011	F	4
M11	Bryum_argenteum	0	B011	F	4
M02	Hypnum_cupressiforme_filiforme	0	B011	F	5
M04	Hypnum_cupressiforme_reticulate	0	B011	F	5
M01	Polytrichum_formosum	0.5	B011	F	5
M12	Ceratodon_purpureus	0	B011	F	5
M10	Pohlia_nutans	0	B011	F	5
M09	Hypnum_cupressiforme_usual	0	B011	F	5
M14	Hypnum_cupressiforme_turgid	0	B011	F	5
M13	Plagiothecium_curvifolium	0	B011	F	5
M07	Dicranum_scoparium	0	B011	F	5
M03	Brachythecium_salebrosum	0.5	B011	F	5
M06	Pleurozium_schreberi	0	B011	F	5
M08	Brachythecium_rutabulum	0	B011	F	5
M05	Plagiomnium_undulatum	0	B011	F	5
M11	Bryum_argenteum	0	B011	F	5
M02	Hypnum_cupressiforme_filiforme	0	B011	F	6
M04	Hypnum_cupressiforme_reticulate	0	B011	F	6
M01	Polytrichum_formosum	0	B011	F	6
M12	Ceratodon_purpureus	0	B011	F	6
M10	Pohlia_nutans	0	B011	F	6
M09	Hypnum_cupressiforme_usual	0	B011	F	6
M14	Hypnum_cupressiforme_turgid	0	B011	F	6
M13	Plagiothecium_curvifolium	0	B011	F	6
M07	Dicranum_scoparium	0	B011	F	6
M03	Brachythecium_salebrosum	0	B011	F	6
M06	Pleurozium_schreberi	0	B011	F	6
M08	Brachythecium_rutabulum	0	B011	F	6
M05	Plagiomnium_undulatum	0	B011	F	6
M11	Bryum_argenteum	1	B011	F	6
M02	Hypnum_cupressiforme_filiforme	1	B011	F	7
M04	Hypnum_cupressiforme_reticulate	0	B011	F	7
M01	Polytrichum_formosum	0	B011	F	7
M12	Ceratodon_purpureus	0	B011	F	7
M10	Pohlia_nutans	0	B011	F	7
M09	Hypnum_cupressiforme_usual	0	B011	F	7
M14	Hypnum_cupressiforme_turgid	0	B011	F	7
M13	Plagiothecium_curvifolium	0	B011	F	7
M07	Dicranum_scoparium	0	B011	F	7
M03	Brachythecium_salebrosum	0	B011	F	7
M06	Pleurozium_schreberi	0	B011	F	7
M08	Brachythecium_rutabulum	0	B011	F	7
M05	Plagiomnium_undulatum	0	B011	F	7
M11	Bryum_argenteum	0	B011	F	7
M02	Hypnum_cupressiforme_filiforme	0	B011	F	8
M04	Hypnum_cupressiforme_reticulate	0	B011	F	8
M01	Polytrichum_formosum	0	B011	F	8
M12	Ceratodon_purpureus	0	B011	F	8
M10	Pohlia_nutans	0	B011	F	8
M09	Hypnum_cupressiforme_usual	0	B011	F	8
M14	Hypnum_cupressiforme_turgid	0	B011	F	8
M13	Plagiothecium_curvifolium	0	B011	F	8
M07	Dicranum_scoparium	1	B011	F	8
M03	Brachythecium_salebrosum	0	B011	F	8
M06	Pleurozium_schreberi	0	B011	F	8
M08	Brachythecium_rutabulum	0	B011	F	8
M05	Plagiomnium_undulatum	0	B011	F	8
M11	Bryum_argenteum	0	B011	F	8
M02	Hypnum_cupressiforme_filiforme	0	B011	F	9
M04	Hypnum_cupressiforme_reticulate	0	B011	F	9
M01	Polytrichum_formosum	0	B011	F	9
M12	Ceratodon_purpureus	0	B011	F	9
M10	Pohlia_nutans	0	B011	F	9
M09	Hypnum_cupressiforme_usual	0	B011	F	9
M14	Hypnum_cupressiforme_turgid	0	B011	F	9
M13	Plagiothecium_curvifolium	0	B011	F	9
M07	Dicranum_scoparium	1	B011	F	9
M03	Brachythecium_salebrosum	0	B011	F	9
M06	Pleurozium_schreberi	0	B011	F	9
M08	Brachythecium_rutabulum	0	B011	F	9
M05	Plagiomnium_undulatum	0	B011	F	9
M11	Bryum_argenteum	0	B011	F	9
M02	Hypnum_cupressiforme_filiforme	0	B011	F	10
M04	Hypnum_cupressiforme_reticulate	0	B011	F	10
M01	Polytrichum_formosum	0	B011	F	10
M12	Ceratodon_purpureus	0	B011	F	10
M10	Pohlia_nutans	0	B011	F	10
M09	Hypnum_cupressiforme_usual	1	B011	F	10
M14	Hypnum_cupressiforme_turgid	0	B011	F	10
M13	Plagiothecium_curvifolium	0	B011	F	10
M07	Dicranum_scoparium	0	B011	F	10
M03	Brachythecium_salebrosum	0	B011	F	10
M06	Pleurozium_schreberi	0	B011	F	10
M08	Brachythecium_rutabulum	0	B011	F	10
M05	Plagiomnium_undulatum	0	B011	F	10
M11	Bryum_argenteum	0	B011	F	10
M02	Hypnum_cupressiforme_filiforme	1	B011	F	11
M04	Hypnum_cupressiforme_reticulate	0	B011	F	11
M01	Polytrichum_formosum	0	B011	F	11
M12	Ceratodon_purpureus	0	B011	F	11
M10	Pohlia_nutans	0	B011	F	11
M09	Hypnum_cupressiforme_usual	0	B011	F	11
M14	Hypnum_cupressiforme_turgid	0	B011	F	11
M13	Plagiothecium_curvifolium	0	B011	F	11
M07	Dicranum_scoparium	0	B011	F	11
M03	Brachythecium_salebrosum	0	B011	F	11
M06	Pleurozium_schreberi	0	B011	F	11
M08	Brachythecium_rutabulum	0	B011	F	11
M05	Plagiomnium_undulatum	0	B011	F	11
M11	Bryum_argenteum	0	B011	F	11
M02	Hypnum_cupressiforme_filiforme	0	B011	F	12
M04	Hypnum_cupressiforme_reticulate	0	B011	F	12
M01	Polytrichum_formosum	0	B011	F	12
M12	Ceratodon_purpureus	0	B011	F	12
M10	Pohlia_nutans	0	B011	F	12
M09	Hypnum_cupressiforme_usual	0	B011	F	12
M14	Hypnum_cupressiforme_turgid	0	B011	F	12
M13	Plagiothecium_curvifolium	0	B011	F	12
M07	Dicranum_scoparium	0	B011	F	12
M03	Brachythecium_salebrosum	1	B011	F	12
M06	Pleurozium_schreberi	0	B011	F	12
M08	Brachythecium_rutabulum	0	B011	F	12
M05	Plagiomnium_undulatum	0	B011	F	12
M11	Bryum_argenteum	0	B011	F	12
M02	Hypnum_cupressiforme_filiforme	0	B012	M	1
M04	Hypnum_cupressiforme_reticulate	0	B012	M	1
M01	Polytrichum_formosum	0	B012	M	1
M12	Ceratodon_purpureus	0	B012	M	1
M10	Pohlia_nutans	0	B012	M	1
M09	Hypnum_cupressiforme_usual	0	B012	M	1
M14	Hypnum_cupressiforme_turgid	0	B012	M	1
M13	Plagiothecium_curvifolium	0	B012	M	1
M07	Dicranum_scoparium	0	B012	M	1
M03	Brachythecium_salebrosum	0	B012	M	1
M06	Pleurozium_schreberi	0	B012	M	1
M08	Brachythecium_rutabulum	1	B012	M	1
M05	Plagiomnium_undulatum	0	B012	M	1
M11	Bryum_argenteum	0	B012	M	1
M02	Hypnum_cupressiforme_filiforme	0	B012	M	2
M04	Hypnum_cupressiforme_reticulate	0	B012	M	2
M01	Polytrichum_formosum	1	B012	M	2
M12	Ceratodon_purpureus	0	B012	M	2
M10	Pohlia_nutans	0	B012	M	2
M09	Hypnum_cupressiforme_usual	0	B012	M	2
M14	Hypnum_cupressiforme_turgid	0	B012	M	2
M13	Plagiothecium_curvifolium	0	B012	M	2
M07	Dicranum_scoparium	0	B012	M	2
M03	Brachythecium_salebrosum	0	B012	M	2
M06	Pleurozium_schreberi	0	B012	M	2
M08	Brachythecium_rutabulum	0	B012	M	2
M05	Plagiomnium_undulatum	0	B012	M	2
M11	Bryum_argenteum	0	B012	M	2
M02	Hypnum_cupressiforme_filiforme	0	B012	M	3
M04	Hypnum_cupressiforme_reticulate	0	B012	M	3
M01	Polytrichum_formosum	1	B012	M	3
M12	Ceratodon_purpureus	0	B012	M	3
M10	Pohlia_nutans	0	B012	M	3
M09	Hypnum_cupressiforme_usual	0	B012	M	3
M14	Hypnum_cupressiforme_turgid	0	B012	M	3
M13	Plagiothecium_curvifolium	0	B012	M	3
M07	Dicranum_scoparium	0	B012	M	3
M03	Brachythecium_salebrosum	0	B012	M	3
M06	Pleurozium_schreberi	0	B012	M	3
M08	Brachythecium_rutabulum	0	B012	M	3
M05	Plagiomnium_undulatum	0	B012	M	3
M11	Bryum_argenteum	0	B012	M	3
M02	Hypnum_cupressiforme_filiforme	0	B012	M	4
M04	Hypnum_cupressiforme_reticulate	0	B012	M	4
M01	Polytrichum_formosum	0.7	B012	M	4
M12	Ceratodon_purpureus	0.3	B012	M	4
M10	Pohlia_nutans	0	B012	M	4
M09	Hypnum_cupressiforme_usual	0	B012	M	4
M14	Hypnum_cupressiforme_turgid	0	B012	M	4
M13	Plagiothecium_curvifolium	0	B012	M	4
M07	Dicranum_scoparium	0	B012	M	4
M03	Brachythecium_salebrosum	0	B012	M	4
M06	Pleurozium_schreberi	0	B012	M	4
M08	Brachythecium_rutabulum	0	B012	M	4
M05	Plagiomnium_undulatum	0	B012	M	4
M11	Bryum_argenteum	0	B012	M	4
M02	Hypnum_cupressiforme_filiforme	0	B012	M	5
M04	Hypnum_cupressiforme_reticulate	0	B012	M	5
M01	Polytrichum_formosum	0	B012	M	5
M12	Ceratodon_purpureus	0	B012	M	5
M10	Pohlia_nutans	0.5	B012	M	5
M09	Hypnum_cupressiforme_usual	0	B012	M	5
M14	Hypnum_cupressiforme_turgid	0	B012	M	5
M13	Plagiothecium_curvifolium	0	B012	M	5
M07	Dicranum_scoparium	0	B012	M	5
M03	Brachythecium_salebrosum	0	B012	M	5
M06	Pleurozium_schreberi	0	B012	M	5
M08	Brachythecium_rutabulum	0.5	B012	M	5
M05	Plagiomnium_undulatum	0	B012	M	5
M11	Bryum_argenteum	0	B012	M	5
M02	Hypnum_cupressiforme_filiforme	0	B012	M	6
M04	Hypnum_cupressiforme_reticulate	0	B012	M	6
M01	Polytrichum_formosum	0	B012	M	6
M12	Ceratodon_purpureus	0	B012	M	6
M10	Pohlia_nutans	0	B012	M	6
M09	Hypnum_cupressiforme_usual	0	B012	M	6
M14	Hypnum_cupressiforme_turgid	0	B012	M	6
M13	Plagiothecium_curvifolium	0	B012	M	6
M07	Dicranum_scoparium	0	B012	M	6
M03	Brachythecium_salebrosum	0	B012	M	6
M06	Pleurozium_schreberi	0	B012	M	6
M08	Brachythecium_rutabulum	1	B012	M	6
M05	Plagiomnium_undulatum	0	B012	M	6
M11	Bryum_argenteum	0	B012	M	6
M02	Hypnum_cupressiforme_filiforme	1	B012	M	7
M04	Hypnum_cupressiforme_reticulate	0	B012	M	7
M01	Polytrichum_formosum	0	B012	M	7
M12	Ceratodon_purpureus	0	B012	M	7
M10	Pohlia_nutans	0	B012	M	7
M09	Hypnum_cupressiforme_usual	0	B012	M	7
M14	Hypnum_cupressiforme_turgid	0	B012	M	7
M13	Plagiothecium_curvifolium	0	B012	M	7
M07	Dicranum_scoparium	0	B012	M	7
M03	Brachythecium_salebrosum	0	B012	M	7
M06	Pleurozium_schreberi	0	B012	M	7
M08	Brachythecium_rutabulum	0	B012	M	7
M05	Plagiomnium_undulatum	0	B012	M	7
M11	Bryum_argenteum	0	B012	M	7
M02	Hypnum_cupressiforme_filiforme	0	B012	M	8
M04	Hypnum_cupressiforme_reticulate	0	B012	M	8
M01	Polytrichum_formosum	0	B012	M	8
M12	Ceratodon_purpureus	0	B012	M	8
M10	Pohlia_nutans	0	B012	M	8
M09	Hypnum_cupressiforme_usual	0	B012	M	8
M14	Hypnum_cupressiforme_turgid	0	B012	M	8
M13	Plagiothecium_curvifolium	0	B012	M	8
M07	Dicranum_scoparium	0	B012	M	8
M03	Brachythecium_salebrosum	0	B012	M	8
M06	Pleurozium_schreberi	1	B012	M	8
M08	Brachythecium_rutabulum	0	B012	M	8
M05	Plagiomnium_undulatum	0	B012	M	8
M11	Bryum_argenteum	0	B012	M	8
M02	Hypnum_cupressiforme_filiforme	0	B012	M	9
M04	Hypnum_cupressiforme_reticulate	0	B012	M	9
M01	Polytrichum_formosum	0	B012	M	9
M12	Ceratodon_purpureus	0	B012	M	9
M10	Pohlia_nutans	0	B012	M	9
M09	Hypnum_cupressiforme_usual	0	B012	M	9
M14	Hypnum_cupressiforme_turgid	0	B012	M	9
M13	Plagiothecium_curvifolium	0	B012	M	9
M07	Dicranum_scoparium	0	B012	M	9
M03	Brachythecium_salebrosum	0	B012	M	9
M06	Pleurozium_schreberi	0	B012	M	9
M08	Brachythecium_rutabulum	1	B012	M	9
M05	Plagiomnium_undulatum	0	B012	M	9
M11	Bryum_argenteum	0	B012	M	9
M02	Hypnum_cupressiforme_filiforme	0	B012	M	10
M04	Hypnum_cupressiforme_reticulate	0	B012	M	10
M01	Polytrichum_formosum	0	B012	M	10
M12	Ceratodon_purpureus	0	B012	M	10
M10	Pohlia_nutans	0	B012	M	10
M09	Hypnum_cupressiforme_usual	0	B012	M	10
M14	Hypnum_cupressiforme_turgid	0	B012	M	10
M13	Plagiothecium_curvifolium	0	B012	M	10
M07	Dicranum_scoparium	1	B012	M	10
M03	Brachythecium_salebrosum	0	B012	M	10
M06	Pleurozium_schreberi	0	B012	M	10
M08	Brachythecium_rutabulum	0	B012	M	10
M05	Plagiomnium_undulatum	0	B012	M	10
M11	Bryum_argenteum	0	B012	M	10
M02	Hypnum_cupressiforme_filiforme	1	B012	M	11
M04	Hypnum_cupressiforme_reticulate	0	B012	M	11
M01	Polytrichum_formosum	0	B012	M	11
M12	Ceratodon_purpureus	0	B012	M	11
M10	Pohlia_nutans	0	B012	M	11
M09	Hypnum_cupressiforme_usual	0	B012	M	11
M14	Hypnum_cupressiforme_turgid	0	B012	M	11
M13	Plagiothecium_curvifolium	0	B012	M	11
M07	Dicranum_scoparium	0	B012	M	11
M03	Brachythecium_salebrosum	0	B012	M	11
M06	Pleurozium_schreberi	0	B012	M	11
M08	Brachythecium_rutabulum	0	B012	M	11
M05	Plagiomnium_undulatum	0	B012	M	11
M11	Bryum_argenteum	0	B012	M	11
M02	Hypnum_cupressiforme_filiforme	0	B012	M	12
M04	Hypnum_cupressiforme_reticulate	0	B012	M	12
M01	Polytrichum_formosum	0	B012	M	12
M12	Ceratodon_purpureus	0	B012	M	12
M10	Pohlia_nutans	0	B012	M	12
M09	Hypnum_cupressiforme_usual	0	B012	M	12
M14	Hypnum_cupressiforme_turgid	0	B012	M	12
M13	Plagiothecium_curvifolium	0	B012	M	12
M07	Dicranum_scoparium	0	B012	M	12
M03	Brachythecium_salebrosum	0	B012	M	12
M06	Pleurozium_schreberi	1	B012	M	12
M08	Brachythecium_rutabulum	0	B012	M	12
M05	Plagiomnium_undulatum	0	B012	M	12
M11	Bryum_argenteum	0	B012	M	12
M02	Hypnum_cupressiforme_filiforme	0	B013	F	1
M04	Hypnum_cupressiforme_reticulate	0	B013	F	1
M01	Polytrichum_formosum	0	B013	F	1
M12	Ceratodon_purpureus	0	B013	F	1
M10	Pohlia_nutans	1	B013	F	1
M09	Hypnum_cupressiforme_usual	0	B013	F	1
M14	Hypnum_cupressiforme_turgid	0	B013	F	1
M13	Plagiothecium_curvifolium	0	B013	F	1
M07	Dicranum_scoparium	0	B013	F	1
M03	Brachythecium_salebrosum	0	B013	F	1
M06	Pleurozium_schreberi	0	B013	F	1
M08	Brachythecium_rutabulum	0	B013	F	1
M05	Plagiomnium_undulatum	0	B013	F	1
M11	Bryum_argenteum	0	B013	F	1
M02	Hypnum_cupressiforme_filiforme	0	B013	F	2
M04	Hypnum_cupressiforme_reticulate	0	B013	F	2
M01	Polytrichum_formosum	0	B013	F	2
M12	Ceratodon_purpureus	0	B013	F	2
M10	Pohlia_nutans	0	B013	F	2
M09	Hypnum_cupressiforme_usual	0	B013	F	2
M14	Hypnum_cupressiforme_turgid	0	B013	F	2
M13	Plagiothecium_curvifolium	0	B013	F	2
M07	Dicranum_scoparium	1	B013	F	2
M03	Brachythecium_salebrosum	0	B013	F	2
M06	Pleurozium_schreberi	0	B013	F	2
M08	Brachythecium_rutabulum	0	B013	F	2
M05	Plagiomnium_undulatum	0	B013	F	2
M11	Bryum_argenteum	0	B013	F	2
M02	Hypnum_cupressiforme_filiforme	0.5	B013	F	3
M04	Hypnum_cupressiforme_reticulate	0	B013	F	3
M01	Polytrichum_formosum	0.5	B013	F	3
M12	Ceratodon_purpureus	0	B013	F	3
M10	Pohlia_nutans	0	B013	F	3
M09	Hypnum_cupressiforme_usual	0	B013	F	3
M14	Hypnum_cupressiforme_turgid	0	B013	F	3
M13	Plagiothecium_curvifolium	0	B013	F	3
M07	Dicranum_scoparium	0	B013	F	3
M03	Brachythecium_salebrosum	0	B013	F	3
M06	Pleurozium_schreberi	0	B013	F	3
M08	Brachythecium_rutabulum	0	B013	F	3
M05	Plagiomnium_undulatum	0	B013	F	3
M11	Bryum_argenteum	0	B013	F	3
M02	Hypnum_cupressiforme_filiforme	0	B013	F	4
M04	Hypnum_cupressiforme_reticulate	0	B013	F	4
M01	Polytrichum_formosum	0	B013	F	4
M12	Ceratodon_purpureus	0	B013	F	4
M10	Pohlia_nutans	0	B013	F	4
M09	Hypnum_cupressiforme_usual	0	B013	F	4
M14	Hypnum_cupressiforme_turgid	0	B013	F	4
M13	Plagiothecium_curvifolium	0	B013	F	4
M07	Dicranum_scoparium	0	B013	F	4
M03	Brachythecium_salebrosum	0	B013	F	4
M06	Pleurozium_schreberi	1	B013	F	4
M08	Brachythecium_rutabulum	0	B013	F	4
M05	Plagiomnium_undulatum	0	B013	F	4
M11	Bryum_argenteum	0	B013	F	4
M02	Hypnum_cupressiforme_filiforme	0	B013	F	5
M04	Hypnum_cupressiforme_reticulate	0	B013	F	5
M01	Polytrichum_formosum	0	B013	F	5
M12	Ceratodon_purpureus	0	B013	F	5
M10	Pohlia_nutans	0	B013	F	5
M09	Hypnum_cupressiforme_usual	0	B013	F	5
M14	Hypnum_cupressiforme_turgid	0	B013	F	5
M13	Plagiothecium_curvifolium	0	B013	F	5
M07	Dicranum_scoparium	1	B013	F	5
M03	Brachythecium_salebrosum	0	B013	F	5
M06	Pleurozium_schreberi	0	B013	F	5
M08	Brachythecium_rutabulum	0	B013	F	5
M05	Plagiomnium_undulatum	0	B013	F	5
M11	Bryum_argenteum	0	B013	F	5
M02	Hypnum_cupressiforme_filiforme	0	B013	F	6
M04	Hypnum_cupressiforme_reticulate	0	B013	F	6
M01	Polytrichum_formosum	0	B013	F	6
M12	Ceratodon_purpureus	0	B013	F	6
M10	Pohlia_nutans	0	B013	F	6
M09	Hypnum_cupressiforme_usual	0	B013	F	6
M14	Hypnum_cupressiforme_turgid	0	B013	F	6
M13	Plagiothecium_curvifolium	0.5	B013	F	6
M07	Dicranum_scoparium	0	B013	F	6
M03	Brachythecium_salebrosum	0	B013	F	6
M06	Pleurozium_schreberi	0	B013	F	6
M08	Brachythecium_rutabulum	0.5	B013	F	6
M05	Plagiomnium_undulatum	0	B013	F	6
M11	Bryum_argenteum	0	B013	F	6
M02	Hypnum_cupressiforme_filiforme	0	B013	F	7
M04	Hypnum_cupressiforme_reticulate	0	B013	F	7
M01	Polytrichum_formosum	0	B013	F	7
M12	Ceratodon_purpureus	0	B013	F	7
M10	Pohlia_nutans	0	B013	F	7
M09	Hypnum_cupressiforme_usual	0	B013	F	7
M14	Hypnum_cupressiforme_turgid	0	B013	F	7
M13	Plagiothecium_curvifolium	0	B013	F	7
M07	Dicranum_scoparium	0	B013	F	7
M03	Brachythecium_salebrosum	0	B013	F	7
M06	Pleurozium_schreberi	1	B013	F	7
M08	Brachythecium_rutabulum	0	B013	F	7
M05	Plagiomnium_undulatum	0	B013	F	7
M11	Bryum_argenteum	0	B013	F	7
M02	Hypnum_cupressiforme_filiforme	0	B013	F	8
M04	Hypnum_cupressiforme_reticulate	0	B013	F	8
M01	Polytrichum_formosum	1	B013	F	8
M12	Ceratodon_purpureus	0	B013	F	8
M10	Pohlia_nutans	0	B013	F	8
M09	Hypnum_cupressiforme_usual	0	B013	F	8
M14	Hypnum_cupressiforme_turgid	0	B013	F	8
M13	Plagiothecium_curvifolium	0	B013	F	8
M07	Dicranum_scoparium	0	B013	F	8
M03	Brachythecium_salebrosum	0	B013	F	8
M06	Pleurozium_schreberi	0	B013	F	8
M08	Brachythecium_rutabulum	0	B013	F	8
M05	Plagiomnium_undulatum	0	B013	F	8
M11	Bryum_argenteum	0	B013	F	8
M02	Hypnum_cupressiforme_filiforme	0	B013	F	9
M04	Hypnum_cupressiforme_reticulate	0	B013	F	9
M01	Polytrichum_formosum	0	B013	F	9
M12	Ceratodon_purpureus	0	B013	F	9
M10	Pohlia_nutans	0	B013	F	9
M09	Hypnum_cupressiforme_usual	0	B013	F	9
M14	Hypnum_cupressiforme_turgid	0	B013	F	9
M13	Plagiothecium_curvifolium	0	B013	F	9
M07	Dicranum_scoparium	0	B013	F	9
M03	Brachythecium_salebrosum	0.5	B013	F	9
M06	Pleurozium_schreberi	0.5	B013	F	9
M08	Brachythecium_rutabulum	0	B013	F	9
M05	Plagiomnium_undulatum	0	B013	F	9
M11	Bryum_argenteum	0	B013	F	9
M02	Hypnum_cupressiforme_filiforme	0	B013	F	10
M04	Hypnum_cupressiforme_reticulate	0	B013	F	10
M01	Polytrichum_formosum	0	B013	F	10
M12	Ceratodon_purpureus	0	B013	F	10
M10	Pohlia_nutans	0	B013	F	10
M09	Hypnum_cupressiforme_usual	0	B013	F	10
M14	Hypnum_cupressiforme_turgid	0	B013	F	10
M13	Plagiothecium_curvifolium	0	B013	F	10
M07	Dicranum_scoparium	0	B013	F	10
M03	Brachythecium_salebrosum	0	B013	F	10
M06	Pleurozium_schreberi	1	B013	F	10
M08	Brachythecium_rutabulum	0	B013	F	10
M05	Plagiomnium_undulatum	0	B013	F	10
M11	Bryum_argenteum	0	B013	F	10
M02	Hypnum_cupressiforme_filiforme	0	B013	F	11
M04	Hypnum_cupressiforme_reticulate	0	B013	F	11
M01	Polytrichum_formosum	0	B013	F	11
M12	Ceratodon_purpureus	0	B013	F	11
M10	Pohlia_nutans	0	B013	F	11
M09	Hypnum_cupressiforme_usual	1	B013	F	11
M14	Hypnum_cupressiforme_turgid	0	B013	F	11
M13	Plagiothecium_curvifolium	0	B013	F	11
M07	Dicranum_scoparium	0	B013	F	11
M03	Brachythecium_salebrosum	0	B013	F	11
M06	Pleurozium_schreberi	0	B013	F	11
M08	Brachythecium_rutabulum	0	B013	F	11
M05	Plagiomnium_undulatum	0	B013	F	11
M11	Bryum_argenteum	0	B013	F	11
M02	Hypnum_cupressiforme_filiforme	0	B014	F	1
M04	Hypnum_cupressiforme_reticulate	0	B014	F	1
M01	Polytrichum_formosum	0	B014	F	1
M12	Ceratodon_purpureus	0	B014	F	1
M10	Pohlia_nutans	0	B014	F	1
M09	Hypnum_cupressiforme_usual	0	B014	F	1
M14	Hypnum_cupressiforme_turgid	0	B014	F	1
M13	Plagiothecium_curvifolium	0	B014	F	1
M07	Dicranum_scoparium	0	B014	F	1
M03	Brachythecium_salebrosum	0	B014	F	1
M06	Pleurozium_schreberi	0	B014	F	1
M08	Brachythecium_rutabulum	1	B014	F	1
M05	Plagiomnium_undulatum	0	B014	F	1
M11	Bryum_argenteum	0	B014	F	1
M02	Hypnum_cupressiforme_filiforme	0	B014	F	2
M04	Hypnum_cupressiforme_reticulate	1	B014	F	2
M01	Polytrichum_formosum	0	B014	F	2
M12	Ceratodon_purpureus	0	B014	F	2
M10	Pohlia_nutans	0	B014	F	2
M09	Hypnum_cupressiforme_usual	0	B014	F	2
M14	Hypnum_cupressiforme_turgid	0	B014	F	2
M13	Plagiothecium_curvifolium	0	B014	F	2
M07	Dicranum_scoparium	0	B014	F	2
M03	Brachythecium_salebrosum	0	B014	F	2
M06	Pleurozium_schreberi	0	B014	F	2
M08	Brachythecium_rutabulum	0	B014	F	2
M05	Plagiomnium_undulatum	0	B014	F	2
M11	Bryum_argenteum	0	B014	F	2
M02	Hypnum_cupressiforme_filiforme	0	B014	F	3
M04	Hypnum_cupressiforme_reticulate	0	B014	F	3
M01	Polytrichum_formosum	0	B014	F	3
M12	Ceratodon_purpureus	1	B014	F	3
M10	Pohlia_nutans	0	B014	F	3
M09	Hypnum_cupressiforme_usual	0	B014	F	3
M14	Hypnum_cupressiforme_turgid	0	B014	F	3
M13	Plagiothecium_curvifolium	0	B014	F	3
M07	Dicranum_scoparium	0	B014	F	3
M03	Brachythecium_salebrosum	0	B014	F	3
M06	Pleurozium_schreberi	0	B014	F	3
M08	Brachythecium_rutabulum	0	B014	F	3
M05	Plagiomnium_undulatum	0	B014	F	3
M11	Bryum_argenteum	0	B014	F	3
M02	Hypnum_cupressiforme_filiforme	0	B014	F	4
M04	Hypnum_cupressiforme_reticulate	0	B014	F	4
M01	Polytrichum_formosum	0	B014	F	4
M12	Ceratodon_purpureus	0	B014	F	4
M10	Pohlia_nutans	0	B014	F	4
M09	Hypnum_cupressiforme_usual	0	B014	F	4
M14	Hypnum_cupressiforme_turgid	0	B014	F	4
M13	Plagiothecium_curvifolium	0	B014	F	4
M07	Dicranum_scoparium	0	B014	F	4
M03	Brachythecium_salebrosum	0	B014	F	4
M06	Pleurozium_schreberi	0.5	B014	F	4
M08	Brachythecium_rutabulum	0	B014	F	4
M05	Plagiomnium_undulatum	0.5	B014	F	4
M11	Bryum_argenteum	0	B014	F	4
M02	Hypnum_cupressiforme_filiforme	0	B014	F	5
M04	Hypnum_cupressiforme_reticulate	0	B014	F	5
M01	Polytrichum_formosum	0	B014	F	5
M12	Ceratodon_purpureus	0	B014	F	5
M10	Pohlia_nutans	0	B014	F	5
M09	Hypnum_cupressiforme_usual	0	B014	F	5
M14	Hypnum_cupressiforme_turgid	0	B014	F	5
M13	Plagiothecium_curvifolium	0	B014	F	5
M07	Dicranum_scoparium	0	B014	F	5
M03	Brachythecium_salebrosum	1	B014	F	5
M06	Pleurozium_schreberi	0	B014	F	5
M08	Brachythecium_rutabulum	0	B014	F	5
M05	Plagiomnium_undulatum	0	B014	F	5
M11	Bryum_argenteum	0	B014	F	5
M02	Hypnum_cupressiforme_filiforme	0	B014	F	6
M04	Hypnum_cupressiforme_reticulate	0	B014	F	6
M01	Polytrichum_formosum	0	B014	F	6
M12	Ceratodon_purpureus	0	B014	F	6
M10	Pohlia_nutans	0	B014	F	6
M09	Hypnum_cupressiforme_usual	0	B014	F	6
M14	Hypnum_cupressiforme_turgid	0	B014	F	6
M13	Plagiothecium_curvifolium	0	B014	F	6
M07	Dicranum_scoparium	0	B014	F	6
M03	Brachythecium_salebrosum	1	B014	F	6
M06	Pleurozium_schreberi	0	B014	F	6
M08	Brachythecium_rutabulum	0	B014	F	6
M05	Plagiomnium_undulatum	0	B014	F	6
M11	Bryum_argenteum	0	B014	F	6
M02	Hypnum_cupressiforme_filiforme	0	B014	F	7
M04	Hypnum_cupressiforme_reticulate	0	B014	F	7
M01	Polytrichum_formosum	0	B014	F	7
M12	Ceratodon_purpureus	0	B014	F	7
M10	Pohlia_nutans	0	B014	F	7
M09	Hypnum_cupressiforme_usual	0	B014	F	7
M14	Hypnum_cupressiforme_turgid	0	B014	F	7
M13	Plagiothecium_curvifolium	0	B014	F	7
M07	Dicranum_scoparium	0	B014	F	7
M03	Brachythecium_salebrosum	1	B014	F	7
M06	Pleurozium_schreberi	0	B014	F	7
M08	Brachythecium_rutabulum	0	B014	F	7
M05	Plagiomnium_undulatum	0	B014	F	7
M11	Bryum_argenteum	0	B014	F	7
M02	Hypnum_cupressiforme_filiforme	0	B014	F	8
M04	Hypnum_cupressiforme_reticulate	0	B014	F	8
M01	Polytrichum_formosum	0	B014	F	8
M12	Ceratodon_purpureus	0	B014	F	8
M10	Pohlia_nutans	0	B014	F	8
M09	Hypnum_cupressiforme_usual	0	B014	F	8
M14	Hypnum_cupressiforme_turgid	0	B014	F	8
M13	Plagiothecium_curvifolium	0	B014	F	8
M07	Dicranum_scoparium	0	B014	F	8
M03	Brachythecium_salebrosum	0	B014	F	8
M06	Pleurozium_schreberi	0	B014	F	8
M08	Brachythecium_rutabulum	0	B014	F	8
M05	Plagiomnium_undulatum	1	B014	F	8
M11	Bryum_argenteum	0	B014	F	8
M02	Hypnum_cupressiforme_filiforme	0	B015	F	1
M04	Hypnum_cupressiforme_reticulate	0	B015	F	1
M01	Polytrichum_formosum	0	B015	F	1
M12	Ceratodon_purpureus	0	B015	F	1
M10	Pohlia_nutans	0	B015	F	1
M09	Hypnum_cupressiforme_usual	0	B015	F	1
M14	Hypnum_cupressiforme_turgid	0	B015	F	1
M13	Plagiothecium_curvifolium	0	B015	F	1
M07	Dicranum_scoparium	0	B015	F	1
M03	Brachythecium_salebrosum	0	B015	F	1
M06	Pleurozium_schreberi	0	B015	F	1
M08	Brachythecium_rutabulum	0	B015	F	1
M05	Plagiomnium_undulatum	1	B015	F	1
M11	Bryum_argenteum	0	B015	F	1
M02	Hypnum_cupressiforme_filiforme	0	B015	F	2
M04	Hypnum_cupressiforme_reticulate	0	B015	F	2
M01	Polytrichum_formosum	0	B015	F	2
M12	Ceratodon_purpureus	0	B015	F	2
M10	Pohlia_nutans	0	B015	F	2
M09	Hypnum_cupressiforme_usual	0	B015	F	2
M14	Hypnum_cupressiforme_turgid	0	B015	F	2
M13	Plagiothecium_curvifolium	0	B015	F	2
M07	Dicranum_scoparium	0	B015	F	2
M03	Brachythecium_salebrosum	0	B015	F	2
M06	Pleurozium_schreberi	0	B015	F	2
M08	Brachythecium_rutabulum	0	B015	F	2
M05	Plagiomnium_undulatum	1	B015	F	2
M11	Bryum_argenteum	0	B015	F	2
M02	Hypnum_cupressiforme_filiforme	0	B015	F	3
M04	Hypnum_cupressiforme_reticulate	0	B015	F	3
M01	Polytrichum_formosum	1	B015	F	3
M12	Ceratodon_purpureus	0	B015	F	3
M10	Pohlia_nutans	0	B015	F	3
M09	Hypnum_cupressiforme_usual	0	B015	F	3
M14	Hypnum_cupressiforme_turgid	0	B015	F	3
M13	Plagiothecium_curvifolium	0	B015	F	3
M07	Dicranum_scoparium	0	B015	F	3
M03	Brachythecium_salebrosum	0	B015	F	3
M06	Pleurozium_schreberi	0	B015	F	3
M08	Brachythecium_rutabulum	0	B015	F	3
M05	Plagiomnium_undulatum	0	B015	F	3
M11	Bryum_argenteum	0	B015	F	3
M02	Hypnum_cupressiforme_filiforme	0	B015	F	4
M04	Hypnum_cupressiforme_reticulate	0	B015	F	4
M01	Polytrichum_formosum	1	B015	F	4
M12	Ceratodon_purpureus	0	B015	F	4
M10	Pohlia_nutans	0	B015	F	4
M09	Hypnum_cupressiforme_usual	0	B015	F	4
M14	Hypnum_cupressiforme_turgid	0	B015	F	4
M13	Plagiothecium_curvifolium	0	B015	F	4
M07	Dicranum_scoparium	0	B015	F	4
M03	Brachythecium_salebrosum	0	B015	F	4
M06	Pleurozium_schreberi	0	B015	F	4
M08	Brachythecium_rutabulum	0	B015	F	4
M05	Plagiomnium_undulatum	0	B015	F	4
M11	Bryum_argenteum	0	B015	F	4
M02	Hypnum_cupressiforme_filiforme	0	B015	F	5
M04	Hypnum_cupressiforme_reticulate	0	B015	F	5
M01	Polytrichum_formosum	0	B015	F	5
M12	Ceratodon_purpureus	0	B015	F	5
M10	Pohlia_nutans	0	B015	F	5
M09	Hypnum_cupressiforme_usual	0	B015	F	5
M14	Hypnum_cupressiforme_turgid	0	B015	F	5
M13	Plagiothecium_curvifolium	0	B015	F	5
M07	Dicranum_scoparium	0	B015	F	5
M03	Brachythecium_salebrosum	1	B015	F	5
M06	Pleurozium_schreberi	0	B015	F	5
M08	Brachythecium_rutabulum	0	B015	F	5
M05	Plagiomnium_undulatum	0	B015	F	5
M11	Bryum_argenteum	0	B015	F	5
M02	Hypnum_cupressiforme_filiforme	0	B015	F	6
M04	Hypnum_cupressiforme_reticulate	0	B015	F	6
M01	Polytrichum_formosum	1	B015	F	6
M12	Ceratodon_purpureus	0	B015	F	6
M10	Pohlia_nutans	0	B015	F	6
M09	Hypnum_cupressiforme_usual	0	B015	F	6
M14	Hypnum_cupressiforme_turgid	0	B015	F	6
M13	Plagiothecium_curvifolium	0	B015	F	6
M07	Dicranum_scoparium	0	B015	F	6
M03	Brachythecium_salebrosum	0	B015	F	6
M06	Pleurozium_schreberi	0	B015	F	6
M08	Brachythecium_rutabulum	0	B015	F	6
M05	Plagiomnium_undulatum	0	B015	F	6
M11	Bryum_argenteum	0	B015	F	6
M02	Hypnum_cupressiforme_filiforme	0	B015	F	7
M04	Hypnum_cupressiforme_reticulate	0	B015	F	7
M01	Polytrichum_formosum	0	B015	F	7
M12	Ceratodon_purpureus	0	B015	F	7
M10	Pohlia_nutans	0	B015	F	7
M09	Hypnum_cupressiforme_usual	0	B015	F	7
M14	Hypnum_cupressiforme_turgid	0	B015	F	7
M13	Plagiothecium_curvifolium	0	B015	F	7
M07	Dicranum_scoparium	0	B015	F	7
M03	Brachythecium_salebrosum	0	B015	F	7
M06	Pleurozium_schreberi	0	B015	F	7
M08	Brachythecium_rutabulum	0	B015	F	7
M05	Plagiomnium_undulatum	1	B015	F	7
M11	Bryum_argenteum	0	B015	F	7
M02	Hypnum_cupressiforme_filiforme	0	B015	F	8
M04	Hypnum_cupressiforme_reticulate	0	B015	F	8
M01	Polytrichum_formosum	0	B015	F	8
M12	Ceratodon_purpureus	0	B015	F	8
M10	Pohlia_nutans	0	B015	F	8
M09	Hypnum_cupressiforme_usual	0	B015	F	8
M14	Hypnum_cupressiforme_turgid	0	B015	F	8
M13	Plagiothecium_curvifolium	0	B015	F	8
M07	Dicranum_scoparium	0	B015	F	8
M03	Brachythecium_salebrosum	0	B015	F	8
M06	Pleurozium_schreberi	0	B015	F	8
M08	Brachythecium_rutabulum	0	B015	F	8
M05	Plagiomnium_undulatum	1	B015	F	8
M11	Bryum_argenteum	0	B015	F	8
M02	Hypnum_cupressiforme_filiforme	0	B015	F	9
M04	Hypnum_cupressiforme_reticulate	0	B015	F	9
M01	Polytrichum_formosum	0	B015	F	9
M12	Ceratodon_purpureus	0	B015	F	9
M10	Pohlia_nutans	0	B015	F	9
M09	Hypnum_cupressiforme_usual	0	B015	F	9
M14	Hypnum_cupressiforme_turgid	0	B015	F	9
M13	Plagiothecium_curvifolium	0	B015	F	9
M07	Dicranum_scoparium	0	B015	F	9
M03	Brachythecium_salebrosum	0	B015	F	9
M06	Pleurozium_schreberi	0	B015	F	9
M08	Brachythecium_rutabulum	0	B015	F	9
M05	Plagiomnium_undulatum	1	B015	F	9
M11	Bryum_argenteum	0	B015	F	9
M02	Hypnum_cupressiforme_filiforme	0	B015	F	10
M04	Hypnum_cupressiforme_reticulate	0	B015	F	10
M01	Polytrichum_formosum	0	B015	F	10
M12	Ceratodon_purpureus	0	B015	F	10
M10	Pohlia_nutans	1	B015	F	10
M10	Pohlia_nutans	0	B015	F	10
M09	Hypnum_cupressiforme_usual	0	B015	F	10
M14	Hypnum_cupressiforme_turgid	0	B015	F	10
M13	Plagiothecium_curvifolium	0	B015	F	10
M07	Dicranum_scoparium	0	B015	F	10
M03	Brachythecium_salebrosum	0	B015	F	10
M06	Pleurozium_schreberi	0	B015	F	10
M08	Brachythecium_rutabulum	0	B015	F	10
M05	Plagiomnium_undulatum	0	B015	F	10
M11	Bryum_argenteum	0	B015	F	10
M02	Hypnum_cupressiforme_filiforme	0	B015	F	11
M04	Hypnum_cupressiforme_reticulate	0	B015	F	11
M01	Polytrichum_formosum	0	B015	F	11
M12	Ceratodon_purpureus	0	B015	F	11
M10	Pohlia_nutans	0	B015	F	11
M09	Hypnum_cupressiforme_usual	1	B015	F	11
M14	Hypnum_cupressiforme_turgid	0	B015	F	11
M13	Plagiothecium_curvifolium	0	B015	F	11
M07	Dicranum_scoparium	0	B015	F	11
M03	Brachythecium_salebrosum	0	B015	F	11
M06	Pleurozium_schreberi	0	B015	F	11
M08	Brachythecium_rutabulum	0	B015	F	11
M05	Plagiomnium_undulatum	0	B015	F	11
M11	Bryum_argenteum	0	B015	F	11
M02	Hypnum_cupressiforme_filiforme	0.5	B015	F	12
M04	Hypnum_cupressiforme_reticulate	0	B015	F	12
M01	Polytrichum_formosum	0	B015	F	12
M12	Ceratodon_purpureus	0	B015	F	12
M10	Pohlia_nutans	0	B015	F	12
M09	Hypnum_cupressiforme_usual	0	B015	F	12
M14	Hypnum_cupressiforme_turgid	0	B015	F	12
M13	Plagiothecium_curvifolium	0	B015	F	12
M07	Dicranum_scoparium	0	B015	F	12
M03	Brachythecium_salebrosum	0	B015	F	12
M06	Pleurozium_schreberi	0	B015	F	12
M08	Brachythecium_rutabulum	0	B015	F	12
M05	Plagiomnium_undulatum	0	B015	F	12
M11	Bryum_argenteum	0.5	B015	F	12
M02	Hypnum_cupressiforme_filiforme	0	B016	M	1
M04	Hypnum_cupressiforme_reticulate	0	B016	M	1
M01	Polytrichum_formosum	1	B016	M	1
M12	Ceratodon_purpureus	0	B016	M	1
M10	Pohlia_nutans	0	B016	M	1
M09	Hypnum_cupressiforme_usual	0	B016	M	1
M14	Hypnum_cupressiforme_turgid	0	B016	M	1
M13	Plagiothecium_curvifolium	0	B016	M	1
M07	Dicranum_scoparium	0	B016	M	1
M03	Brachythecium_salebrosum	0	B016	M	1
M06	Pleurozium_schreberi	0	B016	M	1
M08	Brachythecium_rutabulum	0	B016	M	1
M05	Plagiomnium_undulatum	0	B016	M	1
M11	Bryum_argenteum	0	B016	M	1
M02	Hypnum_cupressiforme_filiforme	0	B016	M	2
M04	Hypnum_cupressiforme_reticulate	0	B016	M	2
M01	Polytrichum_formosum	1	B016	M	2
M12	Ceratodon_purpureus	0	B016	M	2
M10	Pohlia_nutans	0	B016	M	2
M09	Hypnum_cupressiforme_usual	0	B016	M	2
M14	Hypnum_cupressiforme_turgid	0	B016	M	2
M13	Plagiothecium_curvifolium	0	B016	M	2
M07	Dicranum_scoparium	0	B016	M	2
M03	Brachythecium_salebrosum	0	B016	M	2
M06	Pleurozium_schreberi	0	B016	M	2
M08	Brachythecium_rutabulum	0	B016	M	2
M05	Plagiomnium_undulatum	0	B016	M	2
M11	Bryum_argenteum	0	B016	M	2
M02	Hypnum_cupressiforme_filiforme	0	B016	M	3
M04	Hypnum_cupressiforme_reticulate	0	B016	M	3
M01	Polytrichum_formosum	1	B016	M	3
M12	Ceratodon_purpureus	0	B016	M	3
M10	Pohlia_nutans	0	B016	M	3
M09	Hypnum_cupressiforme_usual	0	B016	M	3
M14	Hypnum_cupressiforme_turgid	0	B016	M	3
M13	Plagiothecium_curvifolium	0	B016	M	3
M07	Dicranum_scoparium	0	B016	M	3
M03	Brachythecium_salebrosum	0	B016	M	3
M06	Pleurozium_schreberi	0	B016	M	3
M08	Brachythecium_rutabulum	0	B016	M	3
M05	Plagiomnium_undulatum	0	B016	M	3
M11	Bryum_argenteum	0	B016	M	3
M02	Hypnum_cupressiforme_filiforme	0	B016	M	4
M04	Hypnum_cupressiforme_reticulate	0	B016	M	4
M01	Polytrichum_formosum	1	B016	M	4
M12	Ceratodon_purpureus	0	B016	M	4
M10	Pohlia_nutans	0	B016	M	4
M09	Hypnum_cupressiforme_usual	0	B016	M	4
M14	Hypnum_cupressiforme_turgid	0	B016	M	4
M13	Plagiothecium_curvifolium	0	B016	M	4
M07	Dicranum_scoparium	0	B016	M	4
M03	Brachythecium_salebrosum	0	B016	M	4
M06	Pleurozium_schreberi	0	B016	M	4
M08	Brachythecium_rutabulum	0	B016	M	4
M05	Plagiomnium_undulatum	0	B016	M	4
M11	Bryum_argenteum	0	B016	M	4
M02	Hypnum_cupressiforme_filiforme	0	B016	M	5
M04	Hypnum_cupressiforme_reticulate	0	B016	M	5
M01	Polytrichum_formosum	0	B016	M	5
M12	Ceratodon_purpureus	0	B016	M	5
M10	Pohlia_nutans	0	B016	M	5
M09	Hypnum_cupressiforme_usual	0	B016	M	5
M14	Hypnum_cupressiforme_turgid	0	B016	M	5
M13	Plagiothecium_curvifolium	0.5	B016	M	5
M07	Dicranum_scoparium	0	B016	M	5
M03	Brachythecium_salebrosum	0	B016	M	5
M06	Pleurozium_schreberi	0.5	B016	M	5
M08	Brachythecium_rutabulum	0	B016	M	5
M05	Plagiomnium_undulatum	0	B016	M	5
M11	Bryum_argenteum	0	B016	M	5
M02	Hypnum_cupressiforme_filiforme	0	B016	M	6
M04	Hypnum_cupressiforme_reticulate	0	B016	M	6
M01	Polytrichum_formosum	1	B016	M	6
M12	Ceratodon_purpureus	0	B016	M	6
M10	Pohlia_nutans	0	B016	M	6
M09	Hypnum_cupressiforme_usual	0	B016	M	6
M14	Hypnum_cupressiforme_turgid	0	B016	M	6
M13	Plagiothecium_curvifolium	0	B016	M	6
M07	Dicranum_scoparium	0	B016	M	6
M03	Brachythecium_salebrosum	0	B016	M	6
M06	Pleurozium_schreberi	0	B016	M	6
M08	Brachythecium_rutabulum	0	B016	M	6
M05	Plagiomnium_undulatum	0	B016	M	6
M11	Bryum_argenteum	0	B016	M	6
M02	Hypnum_cupressiforme_filiforme	0	B016	M	7
M04	Hypnum_cupressiforme_reticulate	0	B016	M	7
M01	Polytrichum_formosum	1	B016	M	7
M12	Ceratodon_purpureus	0	B016	M	7
M10	Pohlia_nutans	0	B016	M	7
M09	Hypnum_cupressiforme_usual	0	B016	M	7
M14	Hypnum_cupressiforme_turgid	0	B016	M	7
M13	Plagiothecium_curvifolium	0	B016	M	7
M07	Dicranum_scoparium	0	B016	M	7
M03	Brachythecium_salebrosum	0	B016	M	7
M06	Pleurozium_schreberi	0	B016	M	7
M08	Brachythecium_rutabulum	0	B016	M	7
M05	Plagiomnium_undulatum	0	B016	M	7
M11	Bryum_argenteum	0	B016	M	7
M02	Hypnum_cupressiforme_filiforme	1	B016	M	8
M04	Hypnum_cupressiforme_reticulate	0	B016	M	8
M01	Polytrichum_formosum	0	B016	M	8
M12	Ceratodon_purpureus	0	B016	M	8
M10	Pohlia_nutans	0	B016	M	8
M09	Hypnum_cupressiforme_usual	0	B016	M	8
M14	Hypnum_cupressiforme_turgid	0	B016	M	8
M13	Plagiothecium_curvifolium	0	B016	M	8
M07	Dicranum_scoparium	0	B016	M	8
M03	Brachythecium_salebrosum	0	B016	M	8
M06	Pleurozium_schreberi	0	B016	M	8
M08	Brachythecium_rutabulum	0	B016	M	8
M05	Plagiomnium_undulatum	0	B016	M	8
M11	Bryum_argenteum	0	B016	M	8
M02	Hypnum_cupressiforme_filiforme	0	B016	M	9
M04	Hypnum_cupressiforme_reticulate	0	B016	M	9
M01	Polytrichum_formosum	0	B016	M	9
M12	Ceratodon_purpureus	0	B016	M	9
M10	Pohlia_nutans	0	B016	M	9
M09	Hypnum_cupressiforme_usual	0	B016	M	9
M14	Hypnum_cupressiforme_turgid	0	B016	M	9
M13	Plagiothecium_curvifolium	0	B016	M	9
M07	Dicranum_scoparium	0	B016	M	9
M03	Brachythecium_salebrosum	0	B016	M	9
M06	Pleurozium_schreberi	1	B016	M	9
M08	Brachythecium_rutabulum	0	B016	M	9
M05	Plagiomnium_undulatum	0	B016	M	9
M11	Bryum_argenteum	0	B016	M	9
M02	Hypnum_cupressiforme_filiforme	0	B016	M	10
M04	Hypnum_cupressiforme_reticulate	0	B016	M	10
M01	Polytrichum_formosum	0	B016	M	10
M12	Ceratodon_purpureus	0	B016	M	10
M10	Pohlia_nutans	0	B016	M	10
M09	Hypnum_cupressiforme_usual	0	B016	M	10
M14	Hypnum_cupressiforme_turgid	0	B016	M	10
M13	Plagiothecium_curvifolium	0	B016	M	10
M07	Dicranum_scoparium	0	B016	M	10
M03	Brachythecium_salebrosum	0	B016	M	10
M06	Pleurozium_schreberi	1	B016	M	10
M08	Brachythecium_rutabulum	0	B016	M	10
M05	Plagiomnium_undulatum	0	B016	M	10
M11	Bryum_argenteum	0	B016	M	10
M02	Hypnum_cupressiforme_filiforme	0	B016	M	11
M04	Hypnum_cupressiforme_reticulate	0	B016	M	11
M01	Polytrichum_formosum	1	B016	M	11
M12	Ceratodon_purpureus	0	B016	M	11
M10	Pohlia_nutans	0	B016	M	11
M09	Hypnum_cupressiforme_usual	0	B016	M	11
M14	Hypnum_cupressiforme_turgid	0	B016	M	11
M13	Plagiothecium_curvifolium	0	B016	M	11
M07	Dicranum_scoparium	0	B016	M	11
M03	Brachythecium_salebrosum	0	B016	M	11
M06	Pleurozium_schreberi	0	B016	M	11
M08	Brachythecium_rutabulum	0	B016	M	11
M05	Plagiomnium_undulatum	0	B016	M	11
M11	Bryum_argenteum	0	B016	M	11
M02	Hypnum_cupressiforme_filiforme	0	B017	F	1
M04	Hypnum_cupressiforme_reticulate	1	B017	F	1
M01	Polytrichum_formosum	0	B017	F	1
M12	Ceratodon_purpureus	0	B017	F	1
M10	Pohlia_nutans	0	B017	F	1
M09	Hypnum_cupressiforme_usual	0	B017	F	1
M14	Hypnum_cupressiforme_turgid	0	B017	F	1
M13	Plagiothecium_curvifolium	0	B017	F	1
M07	Dicranum_scoparium	0	B017	F	1
M03	Brachythecium_salebrosum	0	B017	F	1
M06	Pleurozium_schreberi	0	B017	F	1
M08	Brachythecium_rutabulum	0	B017	F	1
M05	Plagiomnium_undulatum	0	B017	F	1
M11	Bryum_argenteum	0	B017	F	1
M02	Hypnum_cupressiforme_filiforme	0	B017	F	2
M04	Hypnum_cupressiforme_reticulate	0	B017	F	2
M01	Polytrichum_formosum	0.7	B017	F	2
M12	Ceratodon_purpureus	0.3	B017	F	2
M10	Pohlia_nutans	0	B017	F	2
M09	Hypnum_cupressiforme_usual	0	B017	F	2
M14	Hypnum_cupressiforme_turgid	0	B017	F	2
M13	Plagiothecium_curvifolium	0	B017	F	2
M07	Dicranum_scoparium	0	B017	F	2
M03	Brachythecium_salebrosum	0	B017	F	2
M06	Pleurozium_schreberi	0	B017	F	2
M08	Brachythecium_rutabulum	0	B017	F	2
M05	Plagiomnium_undulatum	0	B017	F	2
M11	Bryum_argenteum	0	B017	F	2
M02	Hypnum_cupressiforme_filiforme	1	B017	F	3
M04	Hypnum_cupressiforme_reticulate	0	B017	F	3
M01	Polytrichum_formosum	0	B017	F	3
M12	Ceratodon_purpureus	0	B017	F	3
M10	Pohlia_nutans	0	B017	F	3
M09	Hypnum_cupressiforme_usual	0	B017	F	3
M14	Hypnum_cupressiforme_turgid	0	B017	F	3
M13	Plagiothecium_curvifolium	0	B017	F	3
M07	Dicranum_scoparium	0	B017	F	3
M03	Brachythecium_salebrosum	0	B017	F	3
M06	Pleurozium_schreberi	0	B017	F	3
M08	Brachythecium_rutabulum	0	B017	F	3
M05	Plagiomnium_undulatum	0	B017	F	3
M11	Bryum_argenteum	0	B017	F	3
M02	Hypnum_cupressiforme_filiforme	0	B017	F	4
M04	Hypnum_cupressiforme_reticulate	0	B017	F	4
M01	Polytrichum_formosum	0	B017	F	4
M12	Ceratodon_purpureus	0	B017	F	4
M10	Pohlia_nutans	0	B017	F	4
M09	Hypnum_cupressiforme_usual	0	B017	F	4
M14	Hypnum_cupressiforme_turgid	0	B017	F	4
M13	Plagiothecium_curvifolium	0	B017	F	4
M07	Dicranum_scoparium	0	B017	F	4
M03	Brachythecium_salebrosum	0	B017	F	4
M06	Pleurozium_schreberi	1	B017	F	4
M08	Brachythecium_rutabulum	0	B017	F	4
M05	Plagiomnium_undulatum	0	B017	F	4
M11	Bryum_argenteum	0	B017	F	4
M02	Hypnum_cupressiforme_filiforme	0	B017	F	5
M04	Hypnum_cupressiforme_reticulate	0	B017	F	5
M01	Polytrichum_formosum	0	B017	F	5
M12	Ceratodon_purpureus	0	B017	F	5
M10	Pohlia_nutans	0	B017	F	5
M09	Hypnum_cupressiforme_usual	0	B017	F	5
M14	Hypnum_cupressiforme_turgid	0	B017	F	5
M13	Plagiothecium_curvifolium	0	B017	F	5
M07	Dicranum_scoparium	0	B017	F	5
M03	Brachythecium_salebrosum	0	B017	F	5
M06	Pleurozium_schreberi	0	B017	F	5
M08	Brachythecium_rutabulum	0	B017	F	5
M05	Plagiomnium_undulatum	0	B017	F	5
M11	Bryum_argenteum	1	B017	F	5
M02	Hypnum_cupressiforme_filiforme	0	B017	F	6
M04	Hypnum_cupressiforme_reticulate	0	B017	F	6
M01	Polytrichum_formosum	0	B017	F	6
M12	Ceratodon_purpureus	0	B017	F	6
M10	Pohlia_nutans	0	B017	F	6
M09	Hypnum_cupressiforme_usual	0	B017	F	6
M14	Hypnum_cupressiforme_turgid	0	B017	F	6
M13	Plagiothecium_curvifolium	0	B017	F	6
M07	Dicranum_scoparium	1	B017	F	6
M03	Brachythecium_salebrosum	0	B017	F	6
M06	Pleurozium_schreberi	0	B017	F	6
M08	Brachythecium_rutabulum	0	B017	F	6
M05	Plagiomnium_undulatum	0	B017	F	6
M11	Bryum_argenteum	0	B017	F	6
M02	Hypnum_cupressiforme_filiforme	0	B017	F	7
M04	Hypnum_cupressiforme_reticulate	0	B017	F	7
M01	Polytrichum_formosum	1	B017	F	7
M12	Ceratodon_purpureus	0	B017	F	7
M10	Pohlia_nutans	0	B017	F	7
M09	Hypnum_cupressiforme_usual	0	B017	F	7
M14	Hypnum_cupressiforme_turgid	0	B017	F	7
M13	Plagiothecium_curvifolium	0	B017	F	7
M07	Dicranum_scoparium	0	B017	F	7
M03	Brachythecium_salebrosum	0	B017	F	7
M06	Pleurozium_schreberi	0	B017	F	7
M08	Brachythecium_rutabulum	0	B017	F	7
M05	Plagiomnium_undulatum	0	B017	F	7
M11	Bryum_argenteum	0	B017	F	7
M02	Hypnum_cupressiforme_filiforme	0	B017	F	8
M04	Hypnum_cupressiforme_reticulate	0	B017	F	8
M01	Polytrichum_formosum	0	B017	F	8
M12	Ceratodon_purpureus	0	B017	F	8
M10	Pohlia_nutans	0	B017	F	8
M09	Hypnum_cupressiforme_usual	0	B017	F	8
M14	Hypnum_cupressiforme_turgid	0	B017	F	8
M13	Plagiothecium_curvifolium	0	B017	F	8
M07	Dicranum_scoparium	0	B017	F	8
M03	Brachythecium_salebrosum	0	B017	F	8
M06	Pleurozium_schreberi	1	B017	F	8
M08	Brachythecium_rutabulum	0	B017	F	8
M05	Plagiomnium_undulatum	0	B017	F	8
M11	Bryum_argenteum	0	B017	F	8
M02	Hypnum_cupressiforme_filiforme	0	B017	F	9
M04	Hypnum_cupressiforme_reticulate	1	B017	F	9
M01	Polytrichum_formosum	0	B017	F	9
M12	Ceratodon_purpureus	0	B017	F	9
M10	Pohlia_nutans	0	B017	F	9
M09	Hypnum_cupressiforme_usual	0	B017	F	9
M14	Hypnum_cupressiforme_turgid	0	B017	F	9
M13	Plagiothecium_curvifolium	0	B017	F	9
M07	Dicranum_scoparium	0	B017	F	9
M03	Brachythecium_salebrosum	0	B017	F	9
M06	Pleurozium_schreberi	0	B017	F	9
M08	Brachythecium_rutabulum	0	B017	F	9
M05	Plagiomnium_undulatum	0	B017	F	9
M11	Bryum_argenteum	0	B017	F	9
M02	Hypnum_cupressiforme_filiforme	0	B018	M	4
M04	Hypnum_cupressiforme_reticulate	0	B018	M	4
M01	Polytrichum_formosum	0	B018	M	4
M12	Ceratodon_purpureus	0	B018	M	4
M10	Pohlia_nutans	0	B018	M	4
M09	Hypnum_cupressiforme_usual	0	B018	M	4
M14	Hypnum_cupressiforme_turgid	0	B018	M	4
M13	Plagiothecium_curvifolium	0	B018	M	4
M07	Dicranum_scoparium	0	B018	M	4
M03	Brachythecium_salebrosum	0	B018	M	4
M06	Pleurozium_schreberi	0	B018	M	4
M08	Brachythecium_rutabulum	0	B018	M	4
M05	Plagiomnium_undulatum	0	B018	M	4
M11	Bryum_argenteum	1	B018	M	4
M02	Hypnum_cupressiforme_filiforme	0	B018	M	5
M04	Hypnum_cupressiforme_reticulate	0	B018	M	5
M01	Polytrichum_formosum	1	B018	M	5
M12	Ceratodon_purpureus	0	B018	M	5
M10	Pohlia_nutans	0	B018	M	5
M09	Hypnum_cupressiforme_usual	0	B018	M	5
M14	Hypnum_cupressiforme_turgid	0	B018	M	5
M13	Plagiothecium_curvifolium	0	B018	M	5
M07	Dicranum_scoparium	0	B018	M	5
M03	Brachythecium_salebrosum	0	B018	M	5
M06	Pleurozium_schreberi	0	B018	M	5
M08	Brachythecium_rutabulum	0	B018	M	5
M05	Plagiomnium_undulatum	0	B018	M	5
M11	Bryum_argenteum	0	B018	M	5
M02	Hypnum_cupressiforme_filiforme	0	B018	M	6
M04	Hypnum_cupressiforme_reticulate	1	B018	M	6
M01	Polytrichum_formosum	0	B018	M	6
M12	Ceratodon_purpureus	0	B018	M	6
M10	Pohlia_nutans	0	B018	M	6
M09	Hypnum_cupressiforme_usual	0	B018	M	6
M14	Hypnum_cupressiforme_turgid	0	B018	M	6
M13	Plagiothecium_curvifolium	0	B018	M	6
M07	Dicranum_scoparium	0	B018	M	6
M03	Brachythecium_salebrosum	0	B018	M	6
M06	Pleurozium_schreberi	0	B018	M	6
M08	Brachythecium_rutabulum	0	B018	M	6
M05	Plagiomnium_undulatum	0	B018	M	6
M11	Bryum_argenteum	0	B018	M	6
M02	Hypnum_cupressiforme_filiforme	0	B018	M	7
M04	Hypnum_cupressiforme_reticulate	0	B018	M	7
M01	Polytrichum_formosum	0.5	B018	M	7
M12	Ceratodon_purpureus	0.5	B018	M	7
M10	Pohlia_nutans	0	B018	M	7
M09	Hypnum_cupressiforme_usual	0	B018	M	7
M14	Hypnum_cupressiforme_turgid	0	B018	M	7
M13	Plagiothecium_curvifolium	0	B018	M	7
M07	Dicranum_scoparium	0	B018	M	7
M03	Brachythecium_salebrosum	0	B018	M	7
M06	Pleurozium_schreberi	0	B018	M	7
M08	Brachythecium_rutabulum	0	B018	M	7
M05	Plagiomnium_undulatum	0	B018	M	7
M11	Bryum_argenteum	0	B018	M	7
M02	Hypnum_cupressiforme_filiforme	0	B018	M	8
M04	Hypnum_cupressiforme_reticulate	0	B018	M	8
M01	Polytrichum_formosum	0	B018	M	8
M12	Ceratodon_purpureus	0	B018	M	8
M10	Pohlia_nutans	0	B018	M	8
M09	Hypnum_cupressiforme_usual	0	B018	M	8
M14	Hypnum_cupressiforme_turgid	0	B018	M	8
M13	Plagiothecium_curvifolium	0	B018	M	8
M07	Dicranum_scoparium	0	B018	M	8
M03	Brachythecium_salebrosum	0	B018	M	8
M06	Pleurozium_schreberi	1	B018	M	8
M08	Brachythecium_rutabulum	0	B018	M	8
M05	Plagiomnium_undulatum	0	B018	M	8
M11	Bryum_argenteum	0	B018	M	8
M02	Hypnum_cupressiforme_filiforme	0	B019	M	2
M04	Hypnum_cupressiforme_reticulate	1	B019	M	2
M01	Polytrichum_formosum	0	B019	M	2
M12	Ceratodon_purpureus	0	B019	M	2
M10	Pohlia_nutans	0	B019	M	2
M09	Hypnum_cupressiforme_usual	0	B019	M	2
M14	Hypnum_cupressiforme_turgid	0	B019	M	2
M13	Plagiothecium_curvifolium	0	B019	M	2
M07	Dicranum_scoparium	0	B019	M	2
M03	Brachythecium_salebrosum	0	B019	M	2
M06	Pleurozium_schreberi	0	B019	M	2
M08	Brachythecium_rutabulum	0	B019	M	2
M05	Plagiomnium_undulatum	0	B019	M	2
M11	Bryum_argenteum	0	B019	M	2
M02	Hypnum_cupressiforme_filiforme	0	B019	M	3
M04	Hypnum_cupressiforme_reticulate	0	B019	M	3
M01	Polytrichum_formosum	0	B019	M	3
M12	Ceratodon_purpureus	0	B019	M	3
M10	Pohlia_nutans	0	B019	M	3
M09	Hypnum_cupressiforme_usual	1	B019	M	3
M14	Hypnum_cupressiforme_turgid	0	B019	M	3
M13	Plagiothecium_curvifolium	0	B019	M	3
M07	Dicranum_scoparium	0	B019	M	3
M03	Brachythecium_salebrosum	0	B019	M	3
M06	Pleurozium_schreberi	0	B019	M	3
M08	Brachythecium_rutabulum	0	B019	M	3
M05	Plagiomnium_undulatum	0	B019	M	3
M11	Bryum_argenteum	0	B019	M	3
M02	Hypnum_cupressiforme_filiforme	1	B019	M	4
M04	Hypnum_cupressiforme_reticulate	0	B019	M	4
M01	Polytrichum_formosum	0	B019	M	4
M12	Ceratodon_purpureus	0	B019	M	4
M10	Pohlia_nutans	0	B019	M	4
M09	Hypnum_cupressiforme_usual	0	B019	M	4
M14	Hypnum_cupressiforme_turgid	0	B019	M	4
M13	Plagiothecium_curvifolium	0	B019	M	4
M07	Dicranum_scoparium	0	B019	M	4
M03	Brachythecium_salebrosum	0	B019	M	4
M06	Pleurozium_schreberi	0	B019	M	4
M08	Brachythecium_rutabulum	0	B019	M	4
M05	Plagiomnium_undulatum	0	B019	M	4
M11	Bryum_argenteum	0	B019	M	4
M02	Hypnum_cupressiforme_filiforme	0	B019	M	5
M04	Hypnum_cupressiforme_reticulate	0	B019	M	5
M01	Polytrichum_formosum	1	B019	M	5
M12	Ceratodon_purpureus	0	B019	M	5
M10	Pohlia_nutans	0	B019	M	5
M09	Hypnum_cupressiforme_usual	0	B019	M	5
M14	Hypnum_cupressiforme_turgid	0	B019	M	5
M13	Plagiothecium_curvifolium	0	B019	M	5
M07	Dicranum_scoparium	0	B019	M	5
M03	Brachythecium_salebrosum	0	B019	M	5
M06	Pleurozium_schreberi	0	B019	M	5
M08	Brachythecium_rutabulum	0	B019	M	5
M05	Plagiomnium_undulatum	0	B019	M	5
M11	Bryum_argenteum	0	B019	M	5
M02	Hypnum_cupressiforme_filiforme	0	B020	F	1
M04	Hypnum_cupressiforme_reticulate	0	B020	F	1
M01	Polytrichum_formosum	0	B020	F	1
M12	Ceratodon_purpureus	0	B020	F	1
M10	Pohlia_nutans	0	B020	F	1
M09	Hypnum_cupressiforme_usual	0	B020	F	1
M14	Hypnum_cupressiforme_turgid	0	B020	F	1
M13	Plagiothecium_curvifolium	0	B020	F	1
M07	Dicranum_scoparium	0	B020	F	1
M03	Brachythecium_salebrosum	0	B020	F	1
M06	Pleurozium_schreberi	0	B020	F	1
M08	Brachythecium_rutabulum	0	B020	F	1
M05	Plagiomnium_undulatum	1	B020	F	1
M11	Bryum_argenteum	0	B020	F	1
M02	Hypnum_cupressiforme_filiforme	0	B020	F	2
M04	Hypnum_cupressiforme_reticulate	0	B020	F	2
M01	Polytrichum_formosum	1	B020	F	2
M12	Ceratodon_purpureus	0	B020	F	2
M10	Pohlia_nutans	0	B020	F	2
M09	Hypnum_cupressiforme_usual	0	B020	F	2
M14	Hypnum_cupressiforme_turgid	0	B020	F	2
M13	Plagiothecium_curvifolium	0	B020	F	2
M07	Dicranum_scoparium	0	B020	F	2
M03	Brachythecium_salebrosum	0	B020	F	2
M06	Pleurozium_schreberi	0	B020	F	2
M08	Brachythecium_rutabulum	0	B020	F	2
M05	Plagiomnium_undulatum	0	B020	F	2
M11	Bryum_argenteum	0	B020	F	2
M02	Hypnum_cupressiforme_filiforme	0	B020	F	3
M04	Hypnum_cupressiforme_reticulate	1	B020	F	3
M01	Polytrichum_formosum	0	B020	F	3
M12	Ceratodon_purpureus	0	B020	F	3
M10	Pohlia_nutans	0	B020	F	3
M09	Hypnum_cupressiforme_usual	0	B020	F	3
M14	Hypnum_cupressiforme_turgid	0	B020	F	3
M13	Plagiothecium_curvifolium	0	B020	F	3
M07	Dicranum_scoparium	0	B020	F	3
M03	Brachythecium_salebrosum	0	B020	F	3
M06	Pleurozium_schreberi	0	B020	F	3
M08	Brachythecium_rutabulum	0	B020	F	3
M05	Plagiomnium_undulatum	0	B020	F	3
M11	Bryum_argenteum	0	B020	F	3
M02	Hypnum_cupressiforme_filiforme	0	B020	F	4
M04	Hypnum_cupressiforme_reticulate	1	B020	F	4
M01	Polytrichum_formosum	0	B020	F	4
M12	Ceratodon_purpureus	0	B020	F	4
M10	Pohlia_nutans	0	B020	F	4
M09	Hypnum_cupressiforme_usual	0	B020	F	4
M14	Hypnum_cupressiforme_turgid	0	B020	F	4
M13	Plagiothecium_curvifolium	0	B020	F	4
M07	Dicranum_scoparium	0	B020	F	4
M03	Brachythecium_salebrosum	0	B020	F	4
M06	Pleurozium_schreberi	0	B020	F	4
M08	Brachythecium_rutabulum	0	B020	F	4
M05	Plagiomnium_undulatum	0	B020	F	4
M11	Bryum_argenteum	0	B020	F	4
M02	Hypnum_cupressiforme_filiforme	0	B020	F	5
M04	Hypnum_cupressiforme_reticulate	0	B020	F	5
M01	Polytrichum_formosum	0	B020	F	5
M12	Ceratodon_purpureus	1	B020	F	5
M10	Pohlia_nutans	0	B020	F	5
M09	Hypnum_cupressiforme_usual	0	B020	F	5
M14	Hypnum_cupressiforme_turgid	0	B020	F	5
M13	Plagiothecium_curvifolium	0	B020	F	5
M07	Dicranum_scoparium	0	B020	F	5
M03	Brachythecium_salebrosum	0	B020	F	5
M06	Pleurozium_schreberi	0	B020	F	5
M08	Brachythecium_rutabulum	0	B020	F	5
M05	Plagiomnium_undulatum	0	B020	F	5
M11	Bryum_argenteum	0	B020	F	5
M02	Hypnum_cupressiforme_filiforme	0	B020	F	6
M04	Hypnum_cupressiforme_reticulate	0	B020	F	6
M01	Polytrichum_formosum	0	B020	F	6
M12	Ceratodon_purpureus	0	B020	F	6
M10	Pohlia_nutans	0	B020	F	6
M09	Hypnum_cupressiforme_usual	0	B020	F	6
M14	Hypnum_cupressiforme_turgid	0	B020	F	6
M13	Plagiothecium_curvifolium	0.5	B020	F	6
M07	Dicranum_scoparium	0	B020	F	6
M03	Brachythecium_salebrosum	0.5	B020	F	6
M06	Pleurozium_schreberi	0	B020	F	6
M08	Brachythecium_rutabulum	0	B020	F	6
M05	Plagiomnium_undulatum	0	B020	F	6
M11	Bryum_argenteum	0	B020	F	6
M02	Hypnum_cupressiforme_filiforme	0.5	B020	F	7
M04	Hypnum_cupressiforme_reticulate	0	B020	F	7
M01	Polytrichum_formosum	0	B020	F	7
M12	Ceratodon_purpureus	0	B020	F	7
M10	Pohlia_nutans	0	B020	F	7
M09	Hypnum_cupressiforme_usual	0	B020	F	7
M14	Hypnum_cupressiforme_turgid	0	B020	F	7
M13	Plagiothecium_curvifolium	0	B020	F	7
M07	Dicranum_scoparium	0.5	B020	F	7
M03	Brachythecium_salebrosum	0	B020	F	7
M06	Pleurozium_schreberi	0	B020	F	7
M08	Brachythecium_rutabulum	0	B020	F	7
M05	Plagiomnium_undulatum	0	B020	F	7
M11	Bryum_argenteum	0	B020	F	7
M02	Hypnum_cupressiforme_filiforme	0	B020	F	8
M04	Hypnum_cupressiforme_reticulate	0	B020	F	8
M01	Polytrichum_formosum	0	B020	F	8
M12	Ceratodon_purpureus	0	B020	F	8
M10	Pohlia_nutans	1	B020	F	8
M09	Hypnum_cupressiforme_usual	0	B020	F	8
M14	Hypnum_cupressiforme_turgid	0	B020	F	8
M13	Plagiothecium_curvifolium	0	B020	F	8
M07	Dicranum_scoparium	0	B020	F	8
M03	Brachythecium_salebrosum	0	B020	F	8
M06	Pleurozium_schreberi	0	B020	F	8
M08	Brachythecium_rutabulum	0	B020	F	8
M05	Plagiomnium_undulatum	0	B020	F	8
M11	Bryum_argenteum	0	B020	F	8
M02	Hypnum_cupressiforme_filiforme	0	B021	F	2
M04	Hypnum_cupressiforme_reticulate	0	B021	F	2
M01	Polytrichum_formosum	0	B021	F	2
M12	Ceratodon_purpureus	1	B021	F	2
M10	Pohlia_nutans	0	B021	F	2
M09	Hypnum_cupressiforme_usual	0	B021	F	2
M14	Hypnum_cupressiforme_turgid	0	B021	F	2
M13	Plagiothecium_curvifolium	0	B021	F	2
M07	Dicranum_scoparium	0	B021	F	2
M03	Brachythecium_salebrosum	0	B021	F	2
M06	Pleurozium_schreberi	0	B021	F	2
M08	Brachythecium_rutabulum	0	B021	F	2
M05	Plagiomnium_undulatum	0	B021	F	2
M11	Bryum_argenteum	0	B021	F	2
M02	Hypnum_cupressiforme_filiforme	0	B021	F	4
M04	Hypnum_cupressiforme_reticulate	0	B021	F	4
M01	Polytrichum_formosum	0	B021	F	4
M12	Ceratodon_purpureus	0	B021	F	4
M10	Pohlia_nutans	0	B021	F	4
M09	Hypnum_cupressiforme_usual	0	B021	F	4
M14	Hypnum_cupressiforme_turgid	0	B021	F	4
M13	Plagiothecium_curvifolium	0	B021	F	4
M07	Dicranum_scoparium	0	B021	F	4
M03	Brachythecium_salebrosum	0	B021	F	4
M06	Pleurozium_schreberi	0	B021	F	4
M08	Brachythecium_rutabulum	0	B021	F	4
M05	Plagiomnium_undulatum	0	B021	F	4
M11	Bryum_argenteum	1	B021	F	4
M02	Hypnum_cupressiforme_filiforme	0	B021	F	5
M04	Hypnum_cupressiforme_reticulate	0	B021	F	5
M01	Polytrichum_formosum	0	B021	F	5
M12	Ceratodon_purpureus	0	B021	F	5
M10	Pohlia_nutans	0	B021	F	5
M09	Hypnum_cupressiforme_usual	0	B021	F	5
M14	Hypnum_cupressiforme_turgid	0	B021	F	5
M13	Plagiothecium_curvifolium	0	B021	F	5
M07	Dicranum_scoparium	0	B021	F	5
M03	Brachythecium_salebrosum	1	B021	F	5
M06	Pleurozium_schreberi	0	B021	F	5
M08	Brachythecium_rutabulum	0	B021	F	5
M05	Plagiomnium_undulatum	0	B021	F	5
M11	Bryum_argenteum	0	B021	F	5
M02	Hypnum_cupressiforme_filiforme	0	B021	F	7
M04	Hypnum_cupressiforme_reticulate	0	B021	F	7
M01	Polytrichum_formosum	0	B021	F	7
M12	Ceratodon_purpureus	0	B021	F	7
M10	Pohlia_nutans	0	B021	F	7
M09	Hypnum_cupressiforme_usual	0	B021	F	7
M14	Hypnum_cupressiforme_turgid	0	B021	F	7
M13	Plagiothecium_curvifolium	0	B021	F	7
M07	Dicranum_scoparium	0	B021	F	7
M03	Brachythecium_salebrosum	0	B021	F	7
M06	Pleurozium_schreberi	0	B021	F	7
M08	Brachythecium_rutabulum	0	B021	F	7
M05	Plagiomnium_undulatum	0	B021	F	7
M11	Bryum_argenteum	1	B021	F	7
M02	Hypnum_cupressiforme_filiforme	0	B021	F	8
M04	Hypnum_cupressiforme_reticulate	0	B021	F	8
M01	Polytrichum_formosum	0	B021	F	8
M12	Ceratodon_purpureus	0	B021	F	8
M10	Pohlia_nutans	0	B021	F	8
M09	Hypnum_cupressiforme_usual	0	B021	F	8
M14	Hypnum_cupressiforme_turgid	0	B021	F	8
M13	Plagiothecium_curvifolium	0	B021	F	8
M07	Dicranum_scoparium	0	B021	F	8
M03	Brachythecium_salebrosum	0	B021	F	8
M06	Pleurozium_schreberi	0	B021	F	8
M08	Brachythecium_rutabulum	0	B021	F	8
M05	Plagiomnium_undulatum	0	B021	F	8
M11	Bryum_argenteum	1	B021	F	8
M02	Hypnum_cupressiforme_filiforme	0	B022	F	1
M04	Hypnum_cupressiforme_reticulate	0	B022	F	1
M01	Polytrichum_formosum	1	B022	F	1
M12	Ceratodon_purpureus	0	B022	F	1
M10	Pohlia_nutans	0	B022	F	1
M09	Hypnum_cupressiforme_usual	0	B022	F	1
M14	Hypnum_cupressiforme_turgid	0	B022	F	1
M13	Plagiothecium_curvifolium	0	B022	F	1
M07	Dicranum_scoparium	0	B022	F	1
M03	Brachythecium_salebrosum	0	B022	F	1
M06	Pleurozium_schreberi	0	B022	F	1
M08	Brachythecium_rutabulum	0	B022	F	1
M05	Plagiomnium_undulatum	0	B022	F	1
M11	Bryum_argenteum	0	B022	F	1
M02	Hypnum_cupressiforme_filiforme	0	B022	F	2
M04	Hypnum_cupressiforme_reticulate	0	B022	F	2
M01	Polytrichum_formosum	0	B022	F	2
M12	Ceratodon_purpureus	1	B022	F	2
M10	Pohlia_nutans	0	B022	F	2
M09	Hypnum_cupressiforme_usual	0	B022	F	2
M14	Hypnum_cupressiforme_turgid	0	B022	F	2
M13	Plagiothecium_curvifolium	0	B022	F	2
M07	Dicranum_scoparium	0	B022	F	2
M03	Brachythecium_salebrosum	0	B022	F	2
[truncated: 564 more rows]
